# Supplementary material for: Factors affecting job performance of Sri Lankan IT professionals working from home
Source: PLoS One. 2023 Dec 20;18(12):e0295305. doi: 10.1371/journal.pone.0295305 (PMC10732380; doi:10.1371/journal.pone.0295305)
Supplement: S2 Appendix — (XLSX) [file pone.0295305.s002.xlsx]

## Sheet: initial
1_age	2_gender	3_education	4_it_professional_in_SL	5_designation	6_exp_in_current_workplace	7_organization	8_organization_size	9_civil_status	9.1_spouse_job_status	9.2_children	10_wfh_status	11_wfh_implemented_because_of_covid	12P	13_flex_working_support_in_workplace	14_avergae_time_spent_online_on_meetings	15_how_often_connect_with_team	16P	17P	18P	19P	20P	21P	22P	23P	24C	25C	26C	27C	28C	29C	30C	31C	32C	33FW	34FW	35FW	36FW	37FW	38FW	39FW	40FW	41FW	42WL	43WL	44WL	45WL	46WL	47WL	48WL
20 and 25 years	Male	Graduate	Yes	Engineer	6-24 months	IFS	more than 200 employees	Single		No	Both platforms	Yes	4	Yes	More than 30 minutes but less than 2 hour per day	Twice a day	4	2	3	4	4	3	3	3	4	4	4	4	4	4	4	4	4	5	4	4	3	4	5	2	4	2	3	3	4	4	4	5	4
26 and 30 years	Male	Graduate	Yes	Technical Lead	Less than 6 months	Luxury Escapes	50-200 employees	Married	Yes	No	Work from Home	Yes	4	Yes	More than 30 minutes but less than 2 hour per day	Other	4	3	4	5	3	2	3	4	4	4	4	4	4	3	4	2	2	4	4	4	4	4	5	4	4	2	4	2	2	4	5	5	4
31 and 40 years	Male	Graduate	Yes	Technical Lead	6-24 months	Sysco LABS	more than 200 employees	Married	Yes	Yes	Both platforms	Yes	2	Yes	More than 30 minutes but less than 2 hour per day	Once a day	1	3	3	2	2	2	3	1	5	5	4	3	2	2	3	3	2	4	4	3	3	2	4	2	3	1	4	3	2	4	5	3	5
20 and 25 years	Male	Graduate	Yes	Engineer	6-24 months	OrelIT	more than 200 employees	Single		No	Both platforms	No	4	Yes	More than 30 minutes but less than 2 hour per day	Once a day	3	4	2	3	2	2	2	1	4	5	5	5	5	3	4	3	2	4	4	5	5	5	5	3	2	1	4	2	3	2	4	4	4
20 and 25 years	Male	Graduate	Yes	Engineer	6-24 months	Wiley	more than 200 employees	Single			Both platforms	Yes	4	Yes	More than 2 hours but less than 4 hours per day	Twice a day	3	2	3	4	3	2	3	2	5	4	4	4	3	4	4	4	3	5	5	3	4	4	5	2	1	3	4	3	3	4	5	2	4
20 and 25 years	Male	Graduate	Yes	Engineer	Less than 6 months	Less than 6 months	more than 200 employees	Single	No	No	Work from Home	Yes	4	Yes	More than 30 minutes but less than 2 hour per day	Every 2 hours	2	2	3	4	4	3	2	2	4	4	4	3	3	3	5	3	2	4	3	3	3	1	4	4	4	3	3	3	3	2	4	3	4
26 and 30 years	Male	Postgraduate	Yes	Technical Lead	more than 5 years	Emojor Pvt Limited	10-50 employees	Single	No	No	Both platforms	No	3	Yes	More than 30 minutes but less than 2 hour per day	Every 2 hours	4	2	5	4	4	3	2	4	5	5	5	5	5	2	5	5	1	5	4	4	4	3	5	3	2	1	4	2	3	4	5	4	4
20 and 25 years	Female	Undergraduate	Yes	Intern	Less than 6 months	WSO2	more than 200 employees	Single			Work from Home	No	3	Yes	30 minutes or less per day	Once in 2 days	2	1	5	4	4	3	2	2	5	4	3	4	3	3	5	4	5	5	5	4	3	4	5	3	3	3	3	2	3	4	5	1	4
20 and 25 years	Female	Postgraduate	Yes	Senior Engineer	6-24 months	IFS	more than 200 employees	Single			Work from Home	Yes	3	Yes	More than 2 hours but less than 4 hours per day	Once a day	2	2	5	5	5	3	4	2	4	5	5	5	5	4	5	5	3	5	4	5	5	5	5	3	3	1	5	1	5	3	5	3	5
20 and 25 years	Female	Graduate	Yes	Engineer	Less than 6 months	Sysco LABS	more than 200 employees	Single			Both platforms	Yes	3	Yes	More than 30 minutes but less than 2 hour per day	Twice a day	1	2	4	3	4	3	3	1	5	4	4	5	3	3	4	5	4	4	4	4	3	3	5	4	2	3	3	4	4	4	3	3	4
26 and 30 years	Male	Graduate	Yes	Technical Lead	2-5 years	Ideabits	10-50 employees	Married	Yes	No	Both platforms	Yes	5	Yes	More than 30 minutes but less than 2 hour per day	Once a day	1	4	2	3	2	2	1	2	5	5	4	4	4	4	4	4	3	4	4	4	4	4	4	2	2	4	3	4	2	3	4	3	4
26 and 30 years	Male	Graduate	Yes	Technical Lead	Less than 6 months	Cake Engineering	50-200 employees	Married	Yes	No	Both platforms	Yes	2	Yes	More than 30 minutes but less than 2 hour per day	Once a day	2	2	3	4	3	4	3	2	4	4	4	4	4	3	4	4	3	4	4	4	4	3	4	3	3	3	4	2	3	3	4	3	4
26 and 30 years	Female	Graduate	Yes	Engineer	6-24 months	Kasper Global	10-50 employees	Married	Yes	No	Both platforms	Yes	5	Yes	30 minutes or less per day	Once a day	3	3	2	4	1	4	3	3	4	4	4	4	4	4	4	4	4	4	3	3	3	4	4	2	2	3	4	3	3	2	4	4	3
26 and 30 years	Male	Graduate	Yes	Technical Lead	6-24 months	99x	more than 200 employees	Single			Work from Home	Yes	2	Yes	More than 30 minutes but less than 2 hour per day	Twice a day	2	4	3	3	2	1	3	2	4	4	3	2	4	2	4	3	3	4	5	4	4	2	4	3	2	3	3	3	2	4	4	3	4
26 and 30 years	Male	Graduate	Yes	Senior Engineer	2-5 years	Ascensionit	Less than 10 employees	Single		No	Both platforms	Yes	3	Yes	30 minutes or less per day	Once a day	4	2	2	4	4	5	3	3	4	4	3	4	3	2	3	3	2	4	4	4	4	4	4	4	2	4	4	3	3	4	4	4	4
26 and 30 years	Male	Graduate	Yes	Technical Lead	6-24 months	WSO2	more than 200 employees	Married	No	Yes	Both platforms	Yes	5	Yes	More than 2 hours but less than 4 hours per day	Twice a day	1	4	3	2	2	3	3	2	4	4	4	4	3	2	4	3	2	3	3	4	5	4	5	2	2	2	3	3	3	3	2	2	4
20 and 25 years	Male	Undergraduate	Yes	Engineer	Less than 6 months	Arimac	10-50 employees	Married			Work from Home	Yes	5	No	More than 30 minutes but less than 2 hour per day	Once in a week	3	4	4	3	2	3	3	2	4	4	2	3	4	2	2	3	1	5	3	2	4	2	3	3	3	4	5	2	3	2	3	5	4
26 and 30 years	Male	Graduate	Yes	Technical Lead	2-5 years	WSO2	more than 200 employees	Married	Yes	No	Both platforms	Yes	4	Yes	More than 2 hours but less than 4 hours per day	Twice a day	2	3	4	2	2	4	2	2	5	5	4	4	4	2	5	4	1	5	4	5	5	3	5	2	1	3	2	3	2	2	3	3	3
31 and 40 years	Male	Graduate	Yes	Technical Lead	more than 5 years	WSO2	more than 200 employees	Married	Yes	No	Both platforms	No	3	Yes	More than 30 minutes but less than 2 hour per day	Once in 2 days	3	2	3	4	4	4	2	4	4	4	4	5	5	2	5	3	1	4	5	5	4	2	5	2	2	3	4	3	2	3		4	3
26 and 30 years	Male	Graduate	Yes	Engineer	6-24 months	Black Opal Resources	Less than 10 employees	Single			Work from Home	No	3	Yes	More than 30 minutes but less than 2 hour per day	Twice a day	2	3	4	3	2	2	4	1	4	4	4	4	4	2	5	5	3	5	4	4	5	2	5	3	3	3	4	3	2	4	5	4	4
31 and 40 years	Male	Postgraduate	Yes	Senior Engineer	6-24 months	Park Lane	10-50 employees	Single		No	Work from Home	Yes	5	Yes	More than 30 minutes but less than 2 hour per day	Once a day	4	2	4	4	4	4	4	4	4	4	4	4	4	3	4	4	4	4	4	4	4	4	4	3	3	3	3	3	4	4	4	4	4
26 and 30 years	Male	Graduate	Yes	Engineer	2-5 years	Black Opal Resources	Less than 10 employees	Single		No	Work from Home	Yes	5	Yes	More than 30 minutes but less than 2 hour per day	Other	1	4	4	4	4	1	3	1	5		2	4			5	4	4	3	3	4	4	1	5	1	2	4	3	4	4	4	3	4	4
26 and 30 years	Female	Undergraduate	Yes	Engineer	2-5 years	Black Opal Resources	10-50 employees	Single			Work from Home	Yes	3	Yes	More than 30 minutes but less than 2 hour per day	Twice a day	2	3	4	4	2	4	3	2	4	4	4	5	4	4	4	4	3	4	4	4
20 and 25 years	Male	Graduate	Yes	Engineer	Less than 6 months	Axiata Digital Labs	more than 200 employees	Single		No	Work from Home	No	3	Yes	More than 2 hours but less than 4 hours per day	Twice a day	1	3	3	4	4	3	4	1	4	4	4	4	3	2	4	4	1	5	2	3	4	4	5	3	1	5	4	2	2	1	5	1	5
20 and 25 years	Female	Undergraduate	Yes	Intern	Less than 6 months		more than 200 employees	Single		No	Work from Home	Yes	3	Yes	30 minutes or less per day	Once in a week	3	3	3	3	3	3	2	3	4	4	4	3	3	3	4	3	3	3	3	3	3	3	3	3	3	2	3	4	3	3	4	3	3
26 and 30 years	Female	Graduate	Yes	Senior Engineer	2-5 years	Fortude	more than 200 employees	Single		No	Both platforms	No	4	Yes	More than 2 hours but less than 4 hours per day	Once a day	2	4	2	2	2	2	4	2	3	4	4	3	2	2	4	2	1	4	4		4	2	5	2	1	4	4	2	2	2	4	2	4
20 and 25 years	Male	Graduate	Yes	Engineer	6-24 months		more than 200 employees	Single		No	Both platforms	Yes	4	No	4 or more hours per day	Once a day	2	4	2	2	2	3	2	2	4	4	3	3	3	3	4	3	2	3	3	3	4	3	4	2	2	3	4	3	2	2	4	3	4
26 and 30 years	Male	Graduate	Yes	Senior Engineer	more than 5 years	London Stock Exchange Group	more than 200 employees	Single		No	Work from Home	Yes	4	No	More than 2 hours but less than 4 hours per day	Every 2 hours	2	2	4	4	4	3	2	3	3	3	3	4	3	3	4	3	2	3	3	4	4	3	3	2	2	3	3	3	3	3	3	3	3
41 and 50 years	Male	Graduate	Yes	Engineer	Less than 6 months	ParkLane IT	10-50 employees	Married	Yes	Yes	Work from Home	No	5	Yes	30 minutes or less per day	Once a day	4	2	4	4	4	3	3	4	4	4	4	4	4	3	3	3	3	4	4	4	4	3	5	3	3	3	5	3	3	3	4	3	3
31 and 40 years	Male	Graduate	Yes	Senior Engineer	more than 5 years	WSO2	more than 200 employees	Married	Yes	Yes	Work from Home	Yes	2	Yes	4 or more hours per day	Twice a day	1	3	2	3	3	2	4	2	3	4	4	3	3	3	4	4	3	3	3	3	3	3	4	2	2	4	3	3	3	3	3	3	3
41 and 50 years	Female	Postgraduate	Yes	Architect and above	more than 5 years	WSO2	more than 200 employees	Married	Yes	No	Work from Home	No	5	Yes	More than 2 hours but less than 4 hours per day	Once a day	2	1	5	5	3	4	1	3	5	5	5	5	5	2	4	4	2	5	5	5	4	3	4	2	4	3	4	4	5	4	3	3	3
20 and 25 years	Female	Graduate	Yes	Engineer	6-24 months		more than 200 employees	Single			Work from Home	Yes	5	No	More than 2 hours but less than 4 hours per day	Twice a day	4	2	4	4	5	4	2	4	4	4	4	4	4	4	4	4	3	5	4	3	4	4	5	4	1	2	5	2	4	4	4	2	4
31 and 40 years	Female	Postgraduate	Yes	Technical Lead	more than 5 years	WSO2	more than 200 employees	Single	No	No	Both platforms	Yes	5	Yes	More than 30 minutes but less than 2 hour per day	Once a day	3	2	4	3	3	4	2	2	4	4	4	4	4	3	4	4	3	4	4	4	4	3	4	4	2	4	3	3	4	3	3	2	4
20 and 25 years	Male	Graduate	Yes	Engineer	6-24 months	WSO2	more than 200 employees	Single			Work from Home	Yes	5	Yes	More than 30 minutes but less than 2 hour per day	Twice a day	2	3	4	5	2	5	4	2	5	4	5	5	4	3	4	4	3	5	5	4	4	3	5	2	1	3	5	5	3	4	4	4	4
20 and 25 years	Male	Graduate	Yes	Engineer	Less than 6 months	WSO2	more than 200 employees	Single		No	Work from Home	Yes	5	Yes	More than 30 minutes but less than 2 hour per day	Twice a day	3	2	4	3	3	2	4	4	4	4	4	4	4	1	3	4	5	4	4	4	4	3	5	2	2	4	4	2	3	4	4	3	5
31 and 40 years	Male	Diploma	Yes	Senior Engineer	more than 5 years	LSF	10-50 employees	Married	Yes	No	Work from Home	Yes	4	Yes	More than 30 minutes but less than 2 hour per day	Once in a week	4	3	4	3	4	3	2	2	4	4	3	4	4	4	3	4	4	4	4	4	4	2	4	2	2	4	4	2	2	2	4	3	3
26 and 30 years	Male	Graduate	Yes	Senior Engineer	2-5 years	Wiley Global Technology	more than 200 employees	Single	No	No	Both platforms	Yes	4	Yes	More than 30 minutes but less than 2 hour per day	Once a day	1	4	3	4	5	3	1	2	4	4	4	4	5	3	5	4	1	5	5	5	4	5	4	2	1	3	4	2	3	4	4	4	4
26 and 30 years	Male	Graduate	Yes	Engineer	6-24 months	WSO2	more than 200 employees	Single			Work from Home	Yes	4	Yes	More than 2 hours but less than 4 hours per day	Every 2 hours	1	3	5	3	4	4	3	2	5	5	5	5	5	1	5	2	1	4	4	5	5	4	5	3	1	2	2	3	2	2	5	4	4
26 and 30 years	Female	Graduate	Yes	Engineer		WSO2	more than 200 employees	Single	No	No	Work from Home	Yes	2	Yes	More than 30 minutes but less than 2 hour per day	Twice a day	5	1	5	3	5	3	1	4	5	5	5	5	5	2	5	4	2	5	5	5	5	2	5	4	3	1	5	1	3	2	5	5	5
41 and 50 years	Male	Postgraduate	Yes	Architect and above	more than 5 years	WSO2	more than 200 employees	Single			Work from Home	Yes	4	Yes	4 or more hours per day	Twice a day	1	1	3	2	2	5	2	2	5	4	3	4	4	1	3	3	1	4	4	5	5	3	5	2	1	1	5	2	1	1	3	2	4
20 and 25 years	Female	Undergraduate	Yes	Intern		WSO2	more than 200 employees	Single			Work from Home	Yes	2	Yes	More than 30 minutes but less than 2 hour per day	Other	2	3	4	3	4	2	4	2	4	4	4	4	4	4	3	5	3	5	4	4	4	3	4	3	4	4	4	2	3		4	3	3
31 and 40 years	Male	Graduate	Yes	Technical Lead	more than 5 years	WSO2	more than 200 employees	Married	Yes	Yes	Work from Home	Yes	4	Yes	4 or more hours per day	Every 2 hours	4	2	4	3	2	4	2	2	5	5	4	4	2	4	4	3	2	4	2	4	4	2	5	4	1	2	4	3	2	2	4	1	2
26 and 30 years	Female	Graduate	Yes	Engineer	6-24 months	Sysco LABS	more than 200 employees	Single			Work from Home	Yes	4	Yes	30 minutes or less per day	Twice a day	4	2	5	5	5	5	1	4	5	5	5	5	5	3	5	5	4	5	5	5	5	5	5	1	3	1	5	1	3	4	5	4	5
31 and 40 years	Male	Graduate	Yes	Senior Engineer	6-24 months	Black Opal Resources	10-50 employees	Married	Yes	Yes	Work from Home	No	3	Yes	More than 2 hours but less than 4 hours per day	Every 2 hours	2	3	3	4	4	4	4	3	4	4	4	4	4	4	4	4	3	4	4	4	4	4	5	1	2	1	5	2	4	2	4	4	4
26 and 30 years	Female	Undergraduate	Yes	Intern	6-24 months	Black Opal Resources	10-50 employees	Single			Work from Home	Yes	3	Yes	4 or more hours per day	Twice a day	2	3	4	3	2	2	3	2	4	4	4	4	4	2	4	4	4	4	4	4	4	2	4	2	2	2	4	4	3	4	4	4	4
26 and 30 years	Male	Graduate	Yes	Engineer	2-5 years		more than 200 employees	Single			Work from Home	Yes	4	Yes	More than 30 minutes but less than 2 hour per day	Twice a day	4	3	5	2	2	3	1	2	4	4	4	4	4	2	5	4	3	4	4	4	4	3	5	2	3	3	3	3	3	4	3	3	4
20 and 25 years	Male	Undergraduate	Yes	Intern	Less than 6 months	WSO2	more than 200 employees	Single		No	Work from Home	Yes	5	Yes	More than 30 minutes but less than 2 hour per day	Twice a day	2	3	4	4	4	2	2	2	4	4	4	4	4	2	4	4	2	4	4	4	4	3	5	3	1	2	2	4	4	3	4	3	4
20 and 25 years	Male	Graduate	Yes	Engineer	6-24 months	WSO2	more than 200 employees	Single	No	No	Work from Home	Yes	4	Yes	More than 30 minutes but less than 2 hour per day	Once a day	5	4	3	3	3	2	4	2	4	3	3	4	3	3	4	3	3
26 and 30 years	Male	Graduate	Yes	Technical Lead	2-5 years	Cambio	more than 200 employees	Married	Yes	No	Work from Home	Yes	3	Yes	More than 2 hours but less than 4 hours per day	Once a day	2	4	2	3	3	2	4	2	4	4	4	4	4	1	5	4	2	4	4	2	4	2	4	1	1	4	4	2	2	4	4	4	4
26 and 30 years	Female	Graduate	Yes	Engineer	6-24 months	WSO2	more than 200 employees	Single			Work from Home	No	5	Yes	30 minutes or less per day	Every 2 hours	4	1	5	4	5	5	5	4	5	5	3	3	3	2	4	4	2	5	4	5	3	3	5	3	1	4	5	1	4	1	4	5	4
20 and 25 years	Male	Undergraduate	Yes	Intern	6-24 months	WSO2	more than 200 employees	Single			Both platforms	Yes	2	Yes	More than 30 minutes but less than 2 hour per day	Once a day	3	3	3	2	2	2	3	2	4	4	4	4	3	2	3	3	3	4	4	3	4	3	3	3	3	3	3	2	3	3	3	4	3
31 and 40 years	Female	Postgraduate	Yes	Senior Engineer	Less than 6 months		more than 200 employees	Single			Work from Home	Yes	2	Yes	More than 30 minutes but less than 2 hour per day	Twice a day	2	4	2		3	1	4	1	5	4		4	4	3	4	3	3	4	5	3	4	4	5	3	2	3	4	2	3	4	4	4	4
20 and 25 years	Male	Graduate	Yes	Engineer	Less than 6 months	WSO2	more than 200 employees	Single	No	No	Work from Home	Yes	2	Yes	More than 30 minutes but less than 2 hour per day	Once in a week	1	2	4	3	3	1	3	2	4	5	5	4	3	2	5	3	2	3	3	4	4	2	5	3	1	3	2	2	2	3	4	2	4
31 and 40 years	Male	Postgraduate	Yes	Architect and above	2-5 years	Oracle	more than 200 employees	Married	Yes	Yes	Work from Home	No	5	Yes	More than 30 minutes but less than 2 hour per day	Once a day	2	3	3	3	3	3	3	1	5	5	4	4	4	2	5	4	3	5	5	5	3	3	5	3	1	1	5	2	2	3	4	2	4
31 and 40 years	Male	Graduate	Yes	Technical Lead	more than 5 years	WSO2	more than 200 employees	Married	No	Yes	Work from Home	Yes	3	Yes	4 or more hours per day	Once a day	5	1	5	2	2	4	1	3	5	4	4	4	5	1	5	2	1	5	5	5	5	4	5	3	2	4	3	3	2	2	4	2	4
26 and 30 years	Male	Graduate	Yes	Senior Engineer	Less than 6 months	WSO2	more than 200 employees	Single			Work from Home	Yes	2	Yes	More than 30 minutes but less than 2 hour per day	Twice a day	2	3	3	2	4	1	2	2	4	4	2	3	4	1	4	4	1	5	4	4	4	3	5	2	2	3	5	2	2	4	4	3	4
31 and 40 years	Male	Postgraduate	Yes	Technical Lead	more than 5 years	WSO2	more than 200 employees	Married	Yes	Yes	Work from Home	Yes	4	Yes	More than 30 minutes but less than 2 hour per day	Every 2 hours	3	1	5	1	2	3	2	2	4	4	4	4	4	3	4	4	3	4	4	4	3	2	4	3	2	2	3	2	2	2	3	2	3
26 and 30 years	Male	Graduate	Yes	Technical Lead	Less than 6 months	WSO2	more than 200 employees	Single		No	Work from Home	Yes	5	Yes	More than 2 hours but less than 4 hours per day	Twice a day	5	3	3	5	3	2	1	3	4	4	3	3	4	2	4	2	2	4	3	4	4	3	5	1	2	2	3	2	3	2	4	2	4
20 and 25 years	Male	Graduate	Yes	Engineer	6-24 months	WSO2	more than 200 employees	Single			Work from Home	Yes	3	Yes	More than 30 minutes but less than 2 hour per day	Once a day	3	3	3	3	2	2	3	1	4	4	4	4	3	3	4	4	3	3	3	4	3	2	4	3	1	3	3	3	2	4	3	3	3
26 and 30 years	Male	Graduate	Yes	Engineer	2-5 years	Black Opal Resources	Less than 10 employees	Single		No	Work from Home	Yes	4	Yes	More than 30 minutes but less than 2 hour per day	Other	1	3	2	4	3	2	4	2	5	4	3	3	3	2	5	4	3	4	4	5	3	2	4	3	2	3	3	4	3	4	3	4	4
26 and 30 years	Male	Graduate	Yes	Engineer	6-24 months	WSO2	more than 200 employees	Single			Work from Home	Yes	4	Yes	More than 30 minutes but less than 2 hour per day	Once in a week	2	3	3	4	4	2	3	2	5	5	4	4	3	2	5	4	4	4	4	4	4	3	5	2	2	3	4	2	3	2	4	3	3
31 and 40 years	Male	Graduate	Yes	Senior Engineer	6-24 months	WSO2	more than 200 employees	Single			Work from Home	Yes	5	Yes	More than 30 minutes but less than 2 hour per day	Once a day	2	3	4	5	4	5	1	3	5	5	3	5	4	4	4	5	4	5	5	4	4	4	5	4	3	4	5	2	3	4	4	4	4
20 and 25 years	Male	Postgraduate	Yes	Technical Lead	Less than 6 months	Fortude	more than 200 employees	Single			Both platforms	Yes	3	Yes	More than 30 minutes but less than 2 hour per day	Twice a day	2	3	3	3	2	2	2	2	4	3	3	4	3	1	3	3	1	5	4	3	4	3	4	4	2	2	4	2	2	3	4	2	4
31 and 40 years	Female	Graduate	Yes	Engineer	2-5 years	Black Opal Resources	10-50 employees	Married	Yes	Yes	Work from Home	No	5	Yes	More than 30 minutes but less than 2 hour per day	Once a day	3	4	4	4	4	3	2	2	4	4	4	4	3	4	4	4	4	4	4	4	4	2	5	3	3	2	4	2	2	3	4	4	4
26 and 30 years	Female	Postgraduate	Yes	Technical Lead	more than 5 years	Virtusa	more than 200 employees	Married	Yes	No	Work from Home	Yes	4	Yes	More than 2 hours but less than 4 hours per day	Twice a day	2	2	4	4	4	2	5	2	5	4	4	4	2	2	4	4	1	4	4	4	4	5	5	2	2	4	4	2	2	4	4	5	4
31 and 40 years	Male	Postgraduate	Yes	Senior Engineer	2-5 years	WSO2	more than 200 employees	Single	No	No	Both platforms	Yes	5	Yes	More than 2 hours but less than 4 hours per day	Once in a week	1	5	3	4	1	1	3	1	5	5	5	5	4	2	4	4	2	4	4	4	5	1	5	3	2	2	4	3	4	4	4	4	4
31 and 40 years	Male	Postgraduate	Yes	Technical Lead	more than 5 years	Sysco LABS	more than 200 employees	Married	Yes	Yes	Work from Home	No	3	Yes	4 or more hours per day	Twice a day	1	3	2	2	2	2	3	1	5	5	4	4	4	3	4	4	2	5	5	4	5	2	5	3	1	4	4	3	2	2	4	3	4
26 and 30 years	Female	Graduate	Yes	Architect and above	Less than 6 months	Sysco LABS	more than 200 employees	Single		No	Both platforms	Yes	5	Yes	4 or more hours per day	Every 2 hours	1	3	3	3	3	2	3	1	4	4	3	4	4	3	5	4	3	5	4	4	4	3	5	1	1	3	4	2	3	2	3	4	4
26 and 30 years	Male	Graduate	Yes	Technical Lead	2-5 years	Sysco LABS	more than 200 employees	Single	No	No	Work from Home	Yes	3	Yes	More than 2 hours but less than 4 hours per day	Once a day	1	3	4	2	2	1	3	1	5	5	3	4	4	2	4	4	2	5	4	5	4	1	4	1	1	1	2	2	2	2	4	3	4
31 and 40 years	Male	Graduate	Yes	Technical Lead	2-5 years	Sysco LABS	more than 200 employees	Single			Work from Home	Yes	2	Yes	More than 30 minutes but less than 2 hour per day	Once a day	2	5	2	3	1	3	3	1	5	4	4	5	2	1	4	2	1	5	4	3	5	2	4	4	2	4	2	3	2	4	4	3	4
26 and 30 years	Male	Graduate	Yes	Technical Lead	2-5 years	Ateamsoftware	10-50 employees	Married	Yes	No	Work from Home	No	5	Yes	More than 30 minutes but less than 2 hour per day	Once a day	3	2	4	5	5	3	3	3	5	5	5	5	5	4	5	5	4	5	5	5	1	3	5	3	2	3	5	1	4	3	2	5	4
26 and 30 years	Male	Graduate	Yes	Engineer	6-24 months	WSO2	more than 200 employees	Single			Work from Home	Yes	5	Yes	More than 30 minutes but less than 2 hour per day	Once a day	1	3	5	3	2	2	1	2	5	5	5	5	5	3	5	5	3	5	5	5	5	4	5	2	1	5	3	3	2	2	3	4	5
26 and 30 years	Female	Postgraduate	Yes	Senior Engineer	2-5 years	Orvero Labs	10-50 employees	Married	Yes	No	Work from Home	No	5	Yes	More than 2 hours but less than 4 hours per day	Once a day	2	4	4	3	2	2	4	3	4	4	4	4	4	2	4	3	2	4	3	3	4	3	5	2	2	2	2	3	3	3	4	3	4
20 and 25 years	Male	Graduate	Yes	Engineer	6-24 months	Sysco LABS	more than 200 employees	Single		No	Work from Home	Yes	5	Yes	More than 30 minutes but less than 2 hour per day	Other	2	2	4	3	4	4	2	2	4	4	4	4	4	2	4	3	3	4	4	4	4	4	5	3	2	2	3	3	3	4	3	2	4
31 and 40 years	Female	Postgraduate	Yes	Senior Engineer	Less than 6 months	WSO2	more than 200 employees	Single			Work from Home	No	4	Yes	More than 30 minutes but less than 2 hour per day	Once a day	3	3	3	3	3	3	3	2	4	4	3	4	1	4	4	4	3	5	4	4	3	4	5	3	3	3	3	3	3	3	3	3	4
20 and 25 years	Female	Undergraduate	Yes	Engineer	6-24 months	Pearson Lanka	more than 200 employees	Single			Both platforms	Yes	5	No	More than 30 minutes but less than 2 hour per day	Once a day	3	3	4	4	4	2	1	4	4	5	5	5	4	2	4	2	2	4	3	4	4	2	5	1	1	2	4	2	3	3	3	2	4
26 and 30 years	Female	Graduate	Yes	Technical Lead	more than 5 years	99x	more than 200 employees	Married	Yes	No	Work from Home	Yes	4	Yes	More than 2 hours but less than 4 hours per day	Twice a day	3	3	4	3	2	2	3	2	4	4	4	4	4	2	5	3	3	5	4	4	4	4	5	2	2	2	4	2	3	4	4	4	4
26 and 30 years	Male	Postgraduate	Yes	Technical Lead	2-5 years	Fortude	more than 200 employees	Married	No	No	Work from Home	Yes	5	Yes	More than 2 hours but less than 4 hours per day	Twice a day	2	3	2	4	2	2	4	2	4	4	4	4	4	2	4	4	2	2	2	2	2	2	2	2	2		4	2	2	4	4	2	4
31 and 40 years	Male	Graduate	Yes	Architect and above	more than 5 years	WSO2	more than 200 employees	Married	No	Yes	Work from Home	Yes	3	Yes	4 or more hours per day	Other	4	2	4	4	4	2	2	4	4	4	4	4	4	2	4	2	2	4	2	4	4	2	4	4	2	2	2	2	2	2	4	4	4
31 and 40 years	Male	Graduate	Yes	Technical Lead	Less than 6 months		more than 200 employees	Married	Yes	Yes	Work from Home	Yes	4	Yes	More than 30 minutes but less than 2 hour per day	Once a day	2	3	2	3	2	2	3	2	4	4	4	4	3	2	4	4	2	4	4	3	4	3	5	3	2	4	4	2	2	3	4	4	4
26 and 30 years	Male	Graduate	Yes	Architect and above	6-24 months		more than 200 employees	Single		No	Work from Home	Yes	5	Yes	4 or more hours per day	Every 2 hours	1	5	1	1	1	1	5	1	5	5	5	5	5	1	3	5	1	5	5	1	4	2	4	2	2	4	4	2	2	4	5	4	5
20 and 25 years	Male	Undergraduate	Yes	Engineer	6-24 months	Sysco LABS	more than 200 employees	Single		No	Work from Home	Yes	2	Yes	More than 30 minutes but less than 2 hour per day	Once a day	2	2	5	3	3	2	2	3	4	4	4	4	4	2	4	3	2	4	4	4	4	2	5	4	1	1	3	4	2	2	3	4	4
26 and 30 years	Male	Graduate	Yes	Senior Engineer	2-5 years	IdeaHub	50-200 employees	Married	Yes	No	Work from Home	Yes	4	Yes	More than 30 minutes but less than 2 hour per day	Twice a day	2	2	4	4	2	2	2	1	4	5	3	4	5	2	5	3	3	5	4	5	5	5	5	2	1	3	1	3	3	4	4	2	5
26 and 30 years	Female	Graduate	Yes	Technical Lead	more than 5 years		more than 200 employees	Single			Both platforms	Yes	5	Yes	4 or more hours per day	Twice a day	2	4	4	5	4	3	2	4	4	5	4	4	4	2	5	3	1	5	4	5	4	2	5	2	1	1	4	2	4	4	4	5	3
20 and 25 years	Male	Graduate	Yes	Engineer	2-5 years	Affiniti	10-50 employees	Single	No	No	Work from Home	Yes	5	No	More than 30 minutes but less than 2 hour per day	Every 2 hours	1	4	2	4	2	4	4	1	3	3	4	5	5	1	3	2	1	3	3	2	4	2	5	1	1	1	4	2	3	2	4	5	4
26 and 30 years	Male	Graduate	Yes	Senior Engineer	6-24 months		more than 200 employees	Single			Work from Home	No	5	Yes	4 or more hours per day	Once a day	4	3	4	4	4	4	3	2	5	5	4	5	4	2	5	4	2	5	5	5	4	2	5	4	2	4	5	3	3	4	4	3	5
26 and 30 years	Male	Graduate	Yes	Engineer	more than 5 years	LOLC TECHNOLOGIES LTD	50-200 employees	Single			Work from Home	Yes	3	Yes	More than 2 hours but less than 4 hours per day	Once a day	5	2	4	5	3	3	4	2	4	4	3	4	3	2	4	1	2	4	1	4	5	4	5	1	1	2	1	2	4	2	4	1	3
26 and 30 years	Male	Postgraduate	Yes	Senior Engineer	6-24 months	Sysco LABS	more than 200 employees	Married	Yes	No	Work from Home	Yes	4	Yes	More than 2 hours but less than 4 hours per day	Twice a day	4	4	4	4	4	3	2	2	4	4	4	4	4	2	4	4	3	4	3	4	4	4	5	2	2	3	4	2	2	4	4	4	4
41 and 50 years	Male	Postgraduate	Yes	Architect and above	more than 5 years	WSO2	more than 200 employees	Married	No	Yes	Work from Home	Yes	3	Yes	More than 2 hours but less than 4 hours per day	Once a day	1	4	4	4	2	2	2	2	5	5	3	5	4	2	4	4	2	5	4	4	4	2	5	3	4	4	4	3	2	3	4	4	4
31 and 40 years	Male	Graduate	Yes	Technical Lead	2-5 years	Sysco LABS	more than 200 employees	Married	Yes	No	Work from Home	Yes	4	No	More than 30 minutes but less than 2 hour per day	Twice a day	4	3	5	4	4	4	4	4	5	5	5	5	5	2	5	4	2	5	5	5	4	3	5	3	4	2	5	2	4	4	5	4	2
31 and 40 years	Male	Postgraduate	Yes	Senior Engineer	Less than 6 months	Gapstars	50-200 employees	Married	Yes	No	Both platforms	Yes	5	Yes	More than 30 minutes but less than 2 hour per day	Every 2 hours	2	2	5	5	3	5	4	1	5	5	5	5	5	3	5	4	2	4	4	4	3	5	5	4	2	4	4	2	4	3	5	4	4
26 and 30 years	Female	Graduate	Yes	Senior Engineer	2-5 years	Virtusa	more than 200 employees	Single			Work from Home	Yes	4	No	More than 2 hours but less than 4 hours per day	Every 2 hours	1	4	3	3	4	2	1	4	4	2	2	3	4	1	4	4	1	4	2	2	5	1	4	1	1	1	4	2	2	4	4	2	3
26 and 30 years	Male	Graduate	Yes	Senior Engineer	2-5 years	Sydpro	10-50 employees	Single			Work from Home	No	2	Yes	More than 30 minutes but less than 2 hour per day	Twice a day	3	3	3	4	3	4	4	3	5	4	4	4	4	4	5	4	4	4	4	4	4	2	5	2	4	1	4	2	4	4	4	5	4
26 and 30 years	Male	Graduate	Yes	Senior Engineer	2-5 years	CodeGen International	more than 200 employees	Married	No	No	Work from Home	Yes	3	Yes	More than 30 minutes but less than 2 hour per day	Other	3	1	5	5	3	3	3	2	3	5	5	5	5	2	5	5	3	5	5	5	3	5	5	2	1	3	4	1	4	2	5	2	5
31 and 40 years	Male	Graduate	Yes	Technical Lead	Less than 6 months	Vsis	50-200 employees	Single			Both platforms	Yes	3	Yes	More than 30 minutes but less than 2 hour per day	Every 2 hours	1	2	2	3	1	2	1	1	5	5	4	4	4	1	4	4	2	4	3	5	4	2	5	1	1	4	3	1	4	2	5	3	5
31 and 40 years	Male	Postgraduate	Yes	Technical Lead	more than 5 years	eBuilder	50-200 employees	Married	Yes	Yes	Both platforms	Yes	4	No	More than 2 hours but less than 4 hours per day	Once a day	5	2	4	4	4	3	2	4	3	5	4	4	4	3	4	3	5	1	2	1	4	4	5	2	1	4	5	1	2	4	5	5	4
26 and 30 years	Male	Postgraduate	Yes	Senior Engineer	Less than 6 months	Gapstars	50-200 employees	Single			Both platforms	No	4	Yes	More than 30 minutes but less than 2 hour per day	Twice a day	3	3	3	4	2	2	3	2	4	4	3	4	4	2	4	4	1	5	4	4	4	2	5	3	4	2	4	2	2	4	4	4	4
20 and 25 years	Male	Graduate	Yes	Engineer	2-5 years	Nova Solutions	Less than 10 employees	Single		No	Both platforms	No	5	Yes	More than 30 minutes but less than 2 hour per day	Once a day	2	3	3	1	2	2	4	4	4	4	4	4	4	1	4	3	1	5	5	3	4	1	5	3	2	4	4	2	2	3	3	5	4
26 and 30 years	Male	Graduate	Yes	Senior Engineer	Less than 6 months	Aeturnum	more than 200 employees	Married	No	Yes	Work from Home	Yes	5	Yes	More than 30 minutes but less than 2 hour per day	Every 2 hours	1	4	4	3	4	4	4	2	5	5	5	5	5	2	5	3	3	4	5	4	4	3	5	2	2	2	5	3	2	4	4	4	4
26 and 30 years	Male	Graduate	Yes	Senior Engineer	Less than 6 months	Sysco LABS	more than 200 employees	Married	Yes	No	Work from Home	Yes	5	Yes	More than 30 minutes but less than 2 hour per day	Once a day
20 and 25 years	Male	Diploma	Yes	Intern			more than 200 employees	Single			Work from Home	Yes	5
26 and 30 years	Male	Graduate	Yes	Technical Lead	6-24 months	Scybers	50-200 employees	Single		No	Work from Home	Yes	5	Yes	4 or more hours per day	Twice a day	1	3	4	2	2	2	4	2	5	5	5	5	4	2	5	5	1	4	4		4	4	5	3	1	4	5	2	3	4	4	3	4
26 and 30 years	Male	Postgraduate	Yes	Senior Engineer	2-5 years	DirectFN	more than 200 employees	Married	Yes	No	Work from Home	Yes	5																					4	4	2	3	2	4	3	2	4	4	3	3	4	4	4	4
26 and 30 years	Female	Postgraduate	Yes	Engineer	2-5 years	Pearson Lanka	more than 200 employees	Married	Yes	No	Work from Home	Yes	2	Yes	More than 30 minutes but less than 2 hour per day	Once a day	3	3	3	3	3	2	2	2	4	4	3	3	3	3	4	3	3	3	5	4	4	3	5	2	2	3	3	3	3	3	3	3	3
26 and 30 years	Male	Graduate	Yes	Technical Lead	6-24 months	Nichelabs Pvt Ltd	Less than 10 employees	Married	Yes	No	Work from Home	No	2	Yes	More than 2 hours but less than 4 hours per day	Once a day	4	2	4	2	2	2	2	3	4	4	4	4	4	2	3	2	2	3	5	3	4	3	5	3	4	4	4	2	2	2	4	2	4
20 and 25 years	Male	Graduate	Yes	Engineer	6-24 months	Axiata digital labs	more than 200 employees	Single		No	Work from Home	Yes	3	No	4 or more hours per day	Every 2 hours	1	4	3	5	4	3	1	3	3	5	4	4	3	1	4	1	1	4	2	4	4	4	5	3	2	3	3	3	3	1	5	1	5
20 and 25 years	Male	Undergraduate	Yes	Engineer	Less than 6 months	IFS R&D International (Pvt) Ltd	more than 200 employees	Single	No	No	Both platforms	Yes	4	Yes	More than 30 minutes but less than 2 hour per day	Once a day	3	4	5	4	1	4	4	2	4	4	4	5	5	2	4	5	1	5	5	5	5	4	5	2	2	2	5	4	2	5	5	4	4
20 and 25 years	Male	Graduate	Yes	Engineer	6-24 months	Pearson Lanka	more than 200 employees	Single			Work from Home	No	3	Yes	More than 30 minutes but less than 2 hour per day	Other	2	3	3	4	4	2	3	2	4	4	3	4	3	3	4	4	4	4	4	4	4	3	5	3	2	3	4	2	2	3	4	2	4
20 and 25 years	Male	Postgraduate	Yes	Engineer	6-24 months	Ids next	more than 200 employees	Single	No	No	Work from Home	Yes	3				1	5	1	1	1	1	4	3		1
26 and 30 years	Male	Graduate	Yes	Senior Engineer	2-5 years		more than 200 employees	Single			Work from Home	No	5	Yes	More than 30 minutes but less than 2 hour per day	Once a day	1	4	3	4	4	3	4	1	5	5	4	4	4	2	4	4	3	5	5	2	4	2	5	3	2	2	4	2	2	3	4	4	4
20 and 25 years	Male	Graduate	Yes	Engineer	6-24 months	HCL Srilanka	more than 200 employees	Single			Work from Home	Yes	4	No	None	Every 2 hours	2	4	4	4	4	4	4	4	4	4	4	4	5	2	4	4	2	4	4	2	4	2	4	2	2	4	4	2	2	4	4	4	4
26 and 30 years	Female	Postgraduate	Yes	Senior Engineer	more than 5 years	Finnovation (Pvt) Ltd	10-50 employees	Married	Yes	No	Work from Home	Yes	2	No	30 minutes or less per day	Every 2 hours	2	2	4	2	2	2	4	2	4	2	2	4	2	3	5	5	5	5	5	5	4	2	5	2	1	3	2	2	2	4	4	2	3
20 and 25 years	Female	Undergraduate	Yes	Engineer	2-5 years	Wiley Global Technology Pvt Ltd	more than 200 employees	Single		No	Work from Home	Yes	4	Yes	More than 30 minutes but less than 2 hour per day	Once a day	3	3	3	3	3	3	4	3	4	4	4	4	4	3	4	4	3	4	4	4	4	3	5	3	2	3	4	3	3	3	4	4	4
20 and 25 years	Male	Undergraduate	Yes	Engineer	Less than 6 months	Virtusa	more than 200 employees	Single			Work from Home	Yes	4	Yes	More than 30 minutes but less than 2 hour per day	Once a day	3	3	3	4	3	2	3	2	5	4	3	3	2	4	4	4	3	4	4	2	4	3	5	3	2	4	4	3	3	3	4	4	4
20 and 25 years	Male	Graduate	Yes	Engineer	6-24 months	Wiley Global Technology	more than 200 employees	Single			Work from Home	Yes	5	Yes	More than 30 minutes but less than 2 hour per day	Twice a day	3	2	4	4	2	4	4	2	4	5	4	5	5	4	4	4	3	4	4	4	4	3	5	4	4	1	5	2	3	4	4	4	4
26 and 30 years	Male	Postgraduate	Yes	Senior Engineer	6-24 months	:Different Technology	50-200 employees	Single			Work from Home	Yes	5	Yes	More than 2 hours but less than 4 hours per day	Every 2 hours	1	2	4	2	4	2	3	1	3	3	3	4	4	1	3	3	1	4	3	3	5	1	4	2	2	2	4	2	2	4	3	3	3
26 and 30 years	Male	Graduate	Yes	Senior Engineer	2-5 years	SmartLife Labs	10-50 employees	Single	Yes	No	Work from Home	No	2	Yes	More than 2 hours but less than 4 hours per day	Twice a day	1	3	3	3	2	2	3	2	5	5	4	4	4	2	3	3	2	4	4	3	4	4	5	2	2	2	3	3	2	4	4	4	4
26 and 30 years	Male	Graduate	Yes	Engineer	Less than 6 months	Zerobeta	10-50 employees	Single		No	Work from Home	Yes	5	Yes	30 minutes or less per day	Once a day	5	5	4	4	2	4	2	2	4	4	4	5	5	5	4	4	5	5	5	5	5	5	5	1	2	5	2	2	3	1	4	3	4
20 and 25 years	Male	Graduate	Yes	Engineer	2-5 years	Rootcode Labs	50-200 employees	Single	No	No	Work from Home	No	2	No	More than 2 hours but less than 4 hours per day	Twice a day	5	2	4	1	1	4	1	5	3	3	3	3	2	4	4	4	4	5	5	3	4	1	5	1	1	3	4	1	1	5	5	5	5
20 and 25 years	Female	Graduate	Yes	Engineer	2-5 years		more than 200 employees	Single			Work from Home	No	4	Yes	30 minutes or less per day	Once a day	4	2	5	5	4	4	1	1	5	5	5	5	5	2	5	3	1	5	5	5	5	4	5	3	2	2	5	3	4	4	3	4	4
26 and 30 years	Male	Graduate	Yes	Senior Engineer	2-5 years		more than 200 employees	Married	Yes	No	Work from Home	Yes	3	Yes	4 or more hours per day	Twice a day	1	4	3	2	1	1	3	2	4	4	3	4	3	2	4	2	2	4	4	4	4	3	5	2	2	2	2	2	2	2	4	1	1
26 and 30 years	Female	Graduate	Yes	Engineer	6-24 months	Codegen international	more than 200 employees	Single			Work from Home	Yes	2		More than 30 minutes but less than 2 hour per day	N/A	2	2	5	2	2	3	3	4	3	3	3	3	4	2	4	4	2	5	3	3	4	2	2	3	1	4	5	2	2	2	2	2	3
31 and 40 years	Female	Graduate	Yes	Senior Engineer	2-5 years	Camms	50-200 employees	Married	Yes	Yes	Work from Home	Yes	5	Yes	More than 30 minutes but less than 2 hour per day	Every 2 hours	2	3	4	2	2	4	3	2	5	5	4	4	2	2	5	3	2	5	5	5	4	3	5	3	2	4	4	2	3	3	4	4	4
26 and 30 years	Male	Graduate	Yes	Senior Engineer	more than 5 years		50-200 employees	Single		No	Both platforms	Yes	3	No	30 minutes or less per day	Once a day	1	4	3	2	2	2	2	4	4	4	4	3	4	1	4	2	1	5	3	3	5	2	5	2	2	4	4	2	2	2	4	4	4
26 and 30 years	Female	Graduate	Yes	Engineer	6-24 months	Virtisa (Pvt) Ltd	more than 200 employees	Single			Work from Home	Yes	3	Yes	More than 30 minutes but less than 2 hour per day	Twice a day	2	2	4	4	3	3	2	3	4	4	4	4	4	3	4	4	3	3	3	3	4	3	4	3	3	3	3	2	3	3	4	4	4
20 and 25 years	Male	Graduate	Yes	Engineer	2-5 years	Ascentic	50-200 employees	Single		No	Work from Home	Yes	4	Yes	More than 30 minutes but less than 2 hour per day	Every 2 hours	2	3	4	4	4	2	2	4	5	5	5	4	4	3	4	4	4	3	5	5	3	4	5	2	3	3	5	2	3	4	4	3	4
20 and 25 years	Male	Graduate	Yes	Engineer	2-5 years	DP Infotech	50-200 employees	Single		No	Work from Home	Yes	3	No	More than 30 minutes but less than 2 hour per day	Once a day	4	2	5	4	2	4	2	4	4	4	4	3	4	3	4	4	5	4	4	3	4	4	5	4	5	4	5	2	2	2	5	2	3
26 and 30 years	Male	Graduate	Yes	Senior Engineer	6-24 months	Prenetics	50-200 employees	Single			Work from Home	Yes	5	Yes	30 minutes or less per day	Once a day	2	2	2	4	4	4	3	4	5	5	4	4	4	3	5	4	1	5	5	4	5	2	5	2	3	4	5	2	3	2	4	4	4
26 and 30 years	Male	Graduate	Yes	Engineer	6-24 months	ADL	more than 200 employees	Single	Yes	No	Work from Home	Yes	5	Yes	More than 2 hours but less than 4 hours per day	Once a day	2	3	4	4	2	4	4	2	4	4	4	4	4	3	3	3	2	4	2	4	3	4	5	2	1	1	3	3	2	4	4	2	4
26 and 30 years	Male	Graduate	Yes	Engineer	6-24 months		50-200 employees	Single			Work from Home	Yes	5	Yes	More than 30 minutes but less than 2 hour per day		2		3	4	3	3	4	3	4		3	4		3	5	4		5	4	4	3		4	3			4		3	3	4	4
20 and 25 years	Male	Graduate	Yes	Engineer	Less than 6 months		more than 200 employees	Single		No	Work from Home	Yes	5	Yes	More than 2 hours but less than 4 hours per day	Every 2 hours	3	2	4	2	3	3	4	4	4	4	4	3	2	3	4	4	2	4	3	4	3	3	1	5	2	4	4	2	3	2	4	3	4
26 and 30 years	Male	Graduate	Yes	Technical Lead	more than 5 years	IFS	more than 200 employees	Single		No	Both platforms	Yes	3	Yes	More than 30 minutes but less than 2 hour per day	Once a day	1	4	3	4		4	5	2	4	5	4	4	4	2	5	2	1
41 and 50 years	Male	Diploma	Yes	Engineer	2-5 years		more than 200 employees	Married	Yes	Yes	Both platforms	Yes	3	No	More than 30 minutes but less than 2 hour per day	Every 2 hours	3	4	4	3	1	3	4	2	4	4	4	4	4	2	4	3	1	4	5	4	4	4	4	4	3	4	2	2	2	4	5	2	3
26 and 30 years	Male	Graduate	Yes	Engineer	6-24 months	Antler IT Solutions	10-50 employees	Single		No	Work from Home	Yes	2	Yes	More than 30 minutes but less than 2 hour per day	Other	2	2	4	4	4	3	2	4	4	4	3	4	4	4	4	4	4	4	4	2	2	4	5	2	4	4	4	2	3	3	5	3	4
20 and 25 years	Male	Undergraduate	Yes	Engineer	6-24 months	Pearson	more than 200 employees	Single			Work from Home	Yes	2	No	More than 2 hours but less than 4 hours per day	Once a day	2	2	4	2	2	2	2	2	4	4	2	2	2	2	4	2	2	4	2	4	4	2	4	2	2	2	2	2	2	2	2	2	4
26 and 30 years	Male	Graduate	Yes	Senior Engineer	6-24 months		more than 200 employees	Single			Work from Home	Yes	3	Yes	30 minutes or less per day	Once a day	1	5	2	2	3	2	5	1	4	4	5	5	5	1	5	5	1	5	4	3	4	2	4	4	1		5	1	1	2	5	1	2
26 and 30 years	Male	Graduate	Yes	Engineer	6-24 months	iLabs	10-50 employees	Single			Both platforms	Yes	2	No	More than 30 minutes but less than 2 hour per day	Twice a day	1	4	2	5	5	1	5	2	4	5	4	5	4	2	5	3	1	5	4	1	4	3	4	1	1	3	2	1	4	2	5	5	4
26 and 30 years	Female	Graduate	Yes	Engineer	6-24 months	Xitricon (PVT) Ltd	50-200 employees	Single			Work from Home	Yes	3	Yes	30 minutes or less per day	Once a day	2	4	2	2	2	2	4	2	4	4	4	4	4	2	4	4	2	4	4	2	4	2	4	2	2	4	4	2	2	4	4		4
26 and 30 years	Male	Postgraduate	Yes	Technical Lead	6-24 months	Stack Technologies	10-50 employees	Married	Yes	No	Work from Home	Yes	2	Yes	More than 30 minutes but less than 2 hour per day	Twice a day	2	3	2	3	3	1	2	4	5	5	2	3	4	4	3	1	2	5	5	4	5	2	5	2	1	2	3	3	3	4	3	4	3
31 and 40 years	Male	Graduate	Yes	Technical Lead	more than 5 years	N/A	more than 200 employees	Married	Yes	Yes	Work from Home	No	5	Yes	More than 30 minutes but less than 2 hour per day	Twice a day	2	4	4	5	4	4	3	5	5	5	4	4	4	2	4	4	4	4	4	4	4	4	1	1	2	2	2	2	4	4	4	2	4
31 and 40 years	Male	Postgraduate	Yes	Technical Lead	2-5 years	Infor	more than 200 employees	Single			Work from Home	No	3	Yes	More than 30 minutes but less than 2 hour per day	Once in a week	2	2	5	5	2	3	3	2	5	5	5	5	5	3	4	3	3	5	5	5	5	2	5	2	4	4	4	3	5	5	4	3	4
26 and 30 years	Male	Graduate	Yes	Senior Engineer	6-24 months		10-50 employees	Single		No	Work from Home	Yes	3	Yes	More than 30 minutes but less than 2 hour per day	Twice a day	1	5	3	4	2	3	3	2	4	4	3	4	4	1	4	4	1	4	4	4	5	3	5	3	3	3	3	2	3	4	4	2	3
26 and 30 years	Male	Graduate	Yes	Engineer	6-24 months	IFS R&D International Pvt Ltd	more than 200 employees	Single	No	No	Work from Home	Yes	4	Yes	More than 30 minutes but less than 2 hour per day	Twice a day	3	4	5	5	2	5	5	2	5	5	5	5	5	4	5	4	2	5	5	4	3	2	5	1	4	2	5	2	2	5	5	4	4
26 and 30 years	Female	Graduate	Yes	Senior Engineer	2-5 years	IFS R&D International (Pvt) Ltd	more than 200 employees	Married	Yes	No	Work from Home	Yes	3	Yes	30 minutes or less per day	Other	2	3	4	3	4	2	3	3	4	4	4	4	4	4	4	4	4	5	5	5	3	3	5	2	2	3	3	3	2	4	4	4	4
26 and 30 years	Male	Postgraduate	Yes	Senior Engineer	6-24 months	Tech One Global	more than 200 employees	Single			Work from Home	Yes	5	Yes	More than 30 minutes but less than 2 hour per day	Once a day	1	2	5	4	1	2	5	1	5	4	3	5	2	1	5	5	2	5	5	1	5	1	5	3	2	2	5	2	2	1	5	5	5
31 and 40 years	Male	Graduate	Yes	Technical Lead	6-24 months		50-200 employees	Married	Yes	Yes	Work from Home	Yes	3	Yes	More than 30 minutes but less than 2 hour per day	Once a day	5	1	5	5	5	5	3	3	5	5	5	5	5	3	5	3	3	5	5	5	4	5	5	3	5	3	5	5	5	5	5	3	5
26 and 30 years	Male	Graduate	Yes	Engineer	6-24 months		50-200 employees	Single			Work from Home	Yes	5	Yes	More than 30 minutes but less than 2 hour per day	Every 2 hours	3	2	3	5	3	4	3	3	5	5	5	5	4	3	5	4	3	4	4	3	4	3	4	2	2	4	4	3	3	2	3	2	3
26 and 30 years	Male	Graduate	Yes	Engineer	6-24 months	Virtusa(Pvt).Ltd	more than 200 employees	Single			Work from Home	Yes	4	Yes	4 or more hours per day	Once a day	1	4	3	3	2	2	3	2	4	4	3	2	3	3	4	3	3	5	4	4	3	3	4	1	2	4	4	2	1	3	5	4	4
20 and 25 years	Male	Graduate	Yes	Engineer	Less than 6 months	Circles.Life	more than 200 employees	Single			Work from Home	No	2	Yes	More than 2 hours but less than 4 hours per day	N/A	1	3	3	1	1	1	3	2	4	4	2	2	3	2	4	4	1	5	5	4	5	2	5	2	2	1	4	2	3	1	4	2	4
31 and 40 years	Male	Postgraduate	Yes	Technical Lead	Less than 6 months	Villvay	50-200 employees	Single			Work from Home	Yes	2	No	More than 30 minutes but less than 2 hour per day	Twice a day	2	2	2	2	4	1	4	2	4	4	2	2	2	2	3	2	2	5	2	2	4		4	2	2	1	4		2	2	4	4	4
31 and 40 years	Male	Graduate	Yes	Technical Lead	Less than 6 months	HCL Technologies	more than 200 employees	Married	Yes	No	Both platforms	Yes	3	Yes	More than 2 hours but less than 4 hours per day	Once a day	1	3	2	2	2	4	4	2	4	4	4	5	4	4	5	5	4	4	4	4	4	3	3	4	2	3	3	3	3	3	3	3	4
31 and 40 years	Male	Graduate	Yes	Technical Lead	2-5 years	Pearson lanka	more than 200 employees	Married	Yes	No	Work from Home	Yes	4	Yes	More than 2 hours but less than 4 hours per day	Twice a day	2	3	3	3	4	4	2	2	4	4	4	4	4	2	4	4	2	4	4	4	4	3	4	4	2	2	3	3	4	2	4	1	4
31 and 40 years	Male	Postgraduate	Yes	Architect and above	6-24 months	Spades	50-200 employees	Married	No	Yes	Both platforms	Yes	3	Yes	4 or more hours per day	Once a day	2	3	4	4	3	2	3	2	4	3	2	2	3	3	5	3	2	4	4	4	4	4	3	2	3	3	4	3	3	3	4	3	3
31 and 40 years	Male	Postgraduate	Yes	Senior Engineer	more than 5 years	Fortude Pvt Ltd	more than 200 employees	Married	No	Yes	Work from Home	Yes	4	Yes	4 or more hours per day	Every 2 hours	4	2	4	5	4	5	1	5	5	4	5	5	5	1	5	5	1	5	5	5	5	3	5	2	2	2	5	1	2	4	5	4	5
20 and 25 years	Male	Undergraduate	Yes	Engineer	6-24 months	Bitizify PVT Ltd	10-50 employees	Single			Work from Home	Yes	4	No	More than 30 minutes but less than 2 hour per day	Every 2 hours	3	2	3	2	4	2	4	2	4	4	4	3	3	3	4	4	2	4	4	3	4	3	4	2	1	4	4	3	2	2	3	4	4
31 and 40 years	Male	Graduate	Yes	Architect and above	6-24 months	Fortude	more than 200 employees	Married	No	Yes	Work from Home	Yes	4	Yes	4 or more hours per day	Every 2 hours	1	3	2	2	4	3	2	3	5	4	4	4	4	2	4	4	2	4	4	5	2	3	4	2	2	4	4	2	4	4	3	2	2
26 and 30 years	Male	Graduate	Yes	Senior Engineer	2-5 years	Nexeyo Solutions (Pvt.) Ltd.	Less than 10 employees	Single		No	Both platforms	Yes	2	Yes	More than 30 minutes but less than 2 hour per day	Once a day	1	4	2	4	2	3	4	2	5	5	4	4	5	4	4	3	2	4	4	5	4	3	4	2	1	2	3	2	4	4	4	4	3
26 and 30 years	Male	Graduate	Yes	Senior Engineer	6-24 months	NeoSolax	10-50 employees	Single			Work from Home	Yes	2	Yes	More than 2 hours but less than 4 hours per day	Every 2 hours	3	3	4	2	2	2	3	2	4	4	3	3	3	1	5	3	1	5	5	2	5	1	5	1	1	5	5	2	1	4	4	3	3
31 and 40 years	Male	Undergraduate	Yes	Engineer	2-5 years	Fortude	more than 200 employees	Single	Yes	No	Work from Home	Yes	4	Yes	More than 30 minutes but less than 2 hour per day	Once in a week	2	2	4	4	4	4	3	4	5	5	4	5	5	3	4	4	3	4	4	4	4	2	5	3	3	4	4	4	3	2	4	4	4
20 and 25 years	Female	Undergraduate	Yes	Engineer	Less than 6 months	Pearson	more than 200 employees	Single		No	Work from Home	Yes	4	No	More than 30 minutes but less than 2 hour per day	Every 2 hours	2	4	3	4	4	2	4	2	4	4	4	4	4	2	5	5	4	4	4	4	4	4	5	2	2	4	4	2	2	4	4	4	4
20 and 25 years	Male	Graduate	Yes	Engineer	2-5 years		more than 200 employees	Single		No	Work from Home	Yes	3	Yes	More than 2 hours but less than 4 hours per day	Once a day	2	4	3	4	3	4	3	2	5	5	4	5	5	4	5	3	3	5	4	4	4	2	5	2	1	3	4	2	2	4	4	1	3
26 and 30 years	Male	Postgraduate	Yes	Technical Lead	2-5 years	Arimac	50-200 employees	Married	Yes	No	Work from Home	Yes	2	Yes	More than 2 hours but less than 4 hours per day	Every 2 hours	1	3	3	2	3	1	4	1	4	5	5	5	3	1	4	1	1	4	4	5	4	2	3	5	2	3	3	3	3	4	3	2	3
26 and 30 years	Male	Graduate	Yes	Senior Engineer	Less than 6 months	Gapstars	more than 200 employees	Single		No	Both platforms	Yes	4	Yes	More than 30 minutes but less than 2 hour per day	Twice a day	3	3	3	2	2	2	4	3	4	4	3	4	4	3	4	3	3	4	4	5	4	2	4	3	1	3	5	2	2	4	4	2	4
31 and 40 years	Male	Graduate	Yes	Senior Engineer	2-5 years		more than 200 employees	Single			Work from Home	No	4	Yes	More than 2 hours but less than 4 hours per day	Twice a day	2	4	2	2	2	2	4	2	4	4	4	4	4	2	4	4	2	4	4	2	4	2	4	2	2	4	4	2	2	4	4	4	4
26 and 30 years	Male	Graduate	Yes	Technical Lead	2-5 years	Fyxo inc	10-50 employees	Married	Yes	No	Work from Home	No	4	Yes	More than 30 minutes but less than 2 hour per day	Once a day	1	4	3	3	2	4	2	2	4	4	4	4	4	2	3	4	3	4	4	4	4	4	5	2	1	3	3	3	2	4	4	3	4
20 and 25 years	Male	Graduate	Yes	Engineer	6-24 months	99x	more than 200 employees	Single			Work from Home	Yes	3	Yes	30 minutes or less per day	Once a day	2	4	5	5	2	4	5	3	4	4	4	5	4	3	4	4	3	5	3	3	4	4	5	3	2	1	3	3	3	4	4	3	3
20 and 25 years	Male	Graduate	Yes	Engineer	6-24 months	Virtusa pvt. ltd	more than 200 employees	Single		No	Work from Home	Yes	4	Yes	More than 30 minutes but less than 2 hour per day	Twice a day	3	2	2	5	5	2	4	3	4	4	3	5	3	4	3	3	3	4	4	5	4	2	5	3	5	4	4	2	2	1	4	2	4
26 and 30 years	Male	Graduate	Yes	Senior Engineer	6-24 months		more than 200 employees	Married	Yes	No	Work from Home	Yes	5	Yes	4 or more hours per day	Every 2 hours	1	4	2	4	3	2	2	3	4	5	5	5	4	2	4	1	1	3	5	4	5	2	5	2	1	3	4	3	2	5	4	2	4
26 and 30 years	Male	Postgraduate	Yes	Technical Lead	Less than 6 months	Fortude pvt ltd	more than 200 employees	Single			Work from Home	Yes	5	Yes	4 or more hours per day	Every 2 hours	3	2	5	5	4	4	2	2	5	5	5	5	4	1	5	4	1	5	2	5	5	3	5	3	1	2	1	2	1	1	5	1	5
31 and 40 years	Female	Graduate	Yes	Engineer	6-24 months	Fortude	more than 200 employees	Married	Yes	No	Work from Home	Yes	5	Yes	More than 30 minutes but less than 2 hour per day	Once a day	2	3	4	3	2	3	4	1	5	5	4	4	3	2	5	4	1	3	5	4	5	2	5	3	2	3	3	2	3	4	3	4	4
20 and 25 years	Male	Graduate	Yes	Engineer	6-24 months		more than 200 employees	Single			Work from Home	Yes	3			Every 2 hours	2																	3	3	3	3	4	4	2	2	3	3	3	3	3	4	4
26 and 30 years	Male	Postgraduate	Yes	Technical Lead	6-24 months	1 Billion Tech	50-200 employees	Married	Yes	No	Work from Home	Yes	5	Yes	More than 2 hours but less than 4 hours per day	Every 2 hours	2	4	1	2	4	4	5	5	4	4	4	4	2	3	5	3	2	5	5	5	3	4	5	2	1	3	4	2	3	4	4	2	4
20 and 25 years	Male	Undergraduate	Yes	Engineer	Less than 6 months	Saberion	10-50 employees	Single	No	No	Both platforms	Yes	5	Yes	30 minutes or less per day	Twice a day	1	3	4	3	4	2	4	1	4	4	5	4	2	4	4	4	3	4	5	4	5	2	4	2	2	4	4	2	3	4	4	4	4
41 and 50 years	Male	Postgraduate	Yes	Senior Engineer	Less than 6 months		50-200 employees	Married	No	Yes	Work from Home	Yes	2	Yes	More than 30 minutes but less than 2 hour per day	Once a day	3	2	4	3	4	3	4	4	4	4	3	4	4	4	3	3	4	4	5	4	4	4	5	3	2	4	4	3	2	3	4	2	3
26 and 30 years	Male	Graduate	Yes	Senior Engineer	6-24 months	cambio software engineering	more than 200 employees	Single			Work from Home	Yes	2	Yes	More than 30 minutes but less than 2 hour per day	Once a day	4	1	5	5	5	4	3	4	5	5	5	5	4	4	5	4	2	5	5	5	4	4	5	2	4	4	4	4	4	4	5	4	4
26 and 30 years	Male	Graduate	Yes	Engineer	2-5 years	Arimac	50-200 employees	Single		No	Work from Home	Yes	2	Yes	More than 30 minutes but less than 2 hour per day	Twice a day	2	4	4	2	4	3	4	4	4	4	4	4	4	4	2	4	2	4	4	3	4	4	4	2	1	5	4	2	2	4	4	4	4
26 and 30 years	Male	Graduate	Yes	Engineer	6-24 months	Axiata Digital Labs	more than 200 employees	Single			Work from Home	Yes	5	Yes	More than 30 minutes but less than 2 hour per day	Once a day	1	4	2	3	4	4	4	4	4	5	4	4	2	1	5	4	1	5	5	3	5	2	4	2	1	4	4	2	2	3	4	4	3
31 and 40 years	Male	Graduate	Yes	Technical Lead	6-24 months	Dialog Axiata	more than 200 employees	Married	No	Yes	Work from Home	Yes	5	No	4 or more hours per day	Every 2 hours	3	4	2	4	4	2	2	2	2	4	2	2	4	1	5	2	1	4	2	4	4	2	4	2	1	2	2	2	1	1	4	2	3
20 and 25 years	Male	Graduate	Yes	Engineer	2-5 years	Nova Solutions (Pvt) Ltd	10-50 employees	Single	No	No	Work from Home	Yes	5	Yes	More than 30 minutes but less than 2 hour per day	Every 2 hours	1	4	2	2	3	2	4	2	5	5	5	4	4	2	5	4	2	5	4	4	5	2	5	2	3	4	4	2	2	4	4	3	4
31 and 40 years	Male	Graduate	Yes	Technical Lead	Less than 6 months	IFS	more than 200 employees	Married	Yes	No	Work from Home	Yes	4	Yes	More than 30 minutes but less than 2 hour per day	Every 2 hours	5	2	4	4	5	2	4	2	4	4	4	5	4	2	4	4	2	4	4	2	5	2	5	2	2	4	4	2	4	4	4	4	4
20 and 25 years	Male	Graduate	Yes	Engineer	6-24 months	Sysco LABS Sri Lanka	more than 200 employees	Single			Work from Home	Yes	5	Yes	More than 30 minutes but less than 2 hour per day	Once a day	4	2	4	2	2	4	2	4	5	4	4	4	4	4	4	4	4	5	5	4	4	3	5	3	1	1	5	2	4	4	4	4	4
26 and 30 years	Female	Postgraduate	Yes	Technical Lead	6-24 months	Trust Payments	more than 200 employees	Single		No	Work from Home	Yes	4	Yes	More than 30 minutes but less than 2 hour per day	Every 2 hours	2	3	5	4	3	4	4	3	4	4	4	5	4	3	4	5	3	5	4	4	5	4	5	2	2	3	4	3	4	3	4	4	4
20 and 25 years	Male	Graduate	Yes	Senior Engineer	2-5 years	Techwire Lanka	10-50 employees	Single		No	Both platforms	Yes	4	Yes	More than 30 minutes but less than 2 hour per day	Twice a day	2	4	2	3	3	2	4	2	4	4	4	3	3	2	4	2	2	4	4	4	4	2	5	2	2	2	4	2	2	4	4	4	4
20 and 25 years	Male	Graduate	Yes	Engineer	Less than 6 months	Sysco Labs	more than 200 employees	Single			Work from Home	Yes	2	Yes	More than 30 minutes but less than 2 hour per day	Twice a day	2	3	3	3	3	1	3	2	5	5	3	3	1	4	5	4	4	5	5	5	4	3	4	3	2	4	3	3	3	4	4	3	5
31 and 40 years	Male	Graduate	Yes	Architect and above	2-5 years	LSEG Technology	more than 200 employees	Married	Yes	Yes	Work from Home	No	2	Yes	More than 2 hours but less than 4 hours per day	Twice a day	3	2	4	4	2	2	3	2	4	5	4	5	4	2	4	2	2	5	4	1	4	2	4	4	2	1	2	2	3	2	3	2	4
26 and 30 years	Female	Postgraduate	Yes	Engineer	6-24 months	Mitra Innovation Pvt limited	more than 200 employees	Single		No	Work from Home	Yes	4	Yes	More than 30 minutes but less than 2 hour per day	Once a day	2	3	2	2	2	2	3	4	5	4	4	4	3	2	4	4	4	2	2	4	4	3	5	4	2	4	3	2	2	4	3	4	4
26 and 30 years	Male	Graduate	Yes	Senior Engineer	6-24 months	H2O.ai	more than 200 employees	Single		No	Work from Home	Yes	3	Yes	30 minutes or less per day	Once a day	1	3	5	3	2	3	3	1	5	5	4	4	4	3	4	5	5	5	5	2	4	3	4	3	4	2	5	2	3	4	4	3	4
41 and 50 years	Male	Graduate	Yes	Architect and above	2-5 years	Nagarro	more than 200 employees	Married	No	Yes	Work from Home	Yes	3	Yes	More than 2 hours but less than 4 hours per day	Other	4	2	4	4	4	3	3	2	4	5	4	4	2	3	4	4	4	4	4	4	4	3	4	2	2	3	4	4	4	4	4	2	4
41 and 50 years	Male	Graduate	Yes	Architect and above	Less than 6 months		more than 200 employees	Single		No	Work from Home	Yes	2	No	4 or more hours per day	Other	2	4	3	3	2	2	3	2	4	4	4	3	3	3	4	3	2	3	3	3	3	2	4	3	2	2	3	3	3	3	3	4	3
26 and 30 years	Male	Graduate	Yes	Engineer	6-24 months	Villvay	50-200 employees	Single			Work from Home	Yes	5	Yes	More than 30 minutes but less than 2 hour per day	Twice a day	3	2	5	4	2	2	4	2	4	4	4	5	2	2	3	3	3	5	4	4	4	2	4	2	2	2	3	2	2	4	4	3	4
31 and 40 years	Male	Graduate	Yes	Senior Engineer	2-5 years	Aeturnum	more than 200 employees	Married	No	No	Work from Home	Yes	3	Yes	More than 30 minutes but less than 2 hour per day	Twice a day	3	2	4	4	3	4	3	4	4	4	4	4	4	2	4	4	2	4	4	4	4	4	4	4	4	2	4	4	2	4	4	4	3
26 and 30 years	Male	Graduate	Yes	Senior Engineer	2-5 years	JkIT	more than 200 employees	Single			Work from Home	Yes	5	No	4 or more hours per day	Twice a day	3	3	4	4	4	3	2	4	4	5	5	5	5	2	4	1	1	5	1	2	4	3	5	3	1	2	1	1	3	1	3	3	4
26 and 30 years	Male	Graduate	Yes	Engineer	6-24 months	Grubtech Pvt Ltd	50-200 employees	Single			Work from Home	Yes	5	Yes	30 minutes or less per day	Once a day	4	2	4	3	5	4	5	3	5	5	4	5	5	4	5	4	3	5	5	5	4	5	5	3	3	4	5	3	4	4	5	5	5
20 and 25 years	Female	Graduate	Yes	Engineer	6-24 months	ITelligence Services Private Limited	10-50 employees	Single			Both platforms	Yes	5	Yes	30 minutes or less per day	Once a day	2	2	2	4	4	4	2	2	5	5	5	5	5	4	5	5	4	5	5	5	4	5	5	2	2	2	5	1	4	4	4	4	5
20 and 25 years	Male	Postgraduate	Yes	Senior Engineer	Less than 6 months	Surge Global	more than 200 employees	Single	No	No	Both platforms	No	2	Yes	More than 30 minutes but less than 2 hour per day	Twice a day	2	1	5	3	5	5	3	5	5	4	4	4	2	4	5	4	3	3	3	4	4	4	4	2	2	3	3	4	4	2	4	2	4
26 and 30 years	Male	Postgraduate	Yes	Senior Engineer	6-24 months	Telzee.io	10-50 employees	Married	Yes	No	Work from Home	Yes	2	Yes	More than 2 hours but less than 4 hours per day	Every 2 hours	2	3	4	1	3	1	4	2	5	5	3	4	4	4	4	4	2	4	4	5	4	2	5	1	1	1	1	3	2	2	4	4	4
26 and 30 years	Male	Graduate	Yes	Senior Engineer	6-24 months	JKIT	more than 200 employees	Single	No	No	Work from Home	No	4	Yes	More than 30 minutes but less than 2 hour per day	Once a day	1	4	4	4	2	2	4	2	4	4	4	4	3	1	5	2	1	5	5	1	5	3	5	4	3	4	4	1	2	5	4	5	4
31 and 40 years	Male	Graduate	Yes	Senior Engineer	6-24 months	Aeturnum Lanka (Pvt) Ltd	more than 200 employees	Married	Yes	No	Work from Home	Yes	4	Yes	More than 30 minutes but less than 2 hour per day	Other	4	2	4	4	4	4	2	3	4	4	4	4	4	4	4	3	4	4	3	4	4	4	4	3	2	4	4	2	3	4	4	3	4
26 and 30 years	Female	Graduate	Yes	Senior Engineer	2-5 years		50-200 employees	Single			Work from Home	No	4	Yes	30 minutes or less per day	Other	2	2	3	4	2	4	4	3	4	4	4	4	4	2	4	4	2	4	4	4	3	2	4	3	4	1	4	2	4	3	4	4	4
26 and 30 years	Male	Graduate	Yes	Technical Lead	2-5 years		more than 200 employees	Married	Yes	No	Work from Home	Yes	4	Yes	More than 30 minutes but less than 2 hour per day	Once a day	3	3	4	3	4	3	3	4	4	4	3	4	3	3	4	3	3	3	4	4	3	3	4	3	3	3	3	3	3	3	3	3	4
20 and 25 years	Male	Graduate	Yes	Engineer	6-24 months	OREL IT	more than 200 employees	Single	No	No	Both platforms	Yes	2	No	More than 30 minutes but less than 2 hour per day	Twice a day	2	5	2	3	2	2	2	1	4	4	4	4	3	2	4	2	2	4	1	4	5	1	5	2	4	1	4	3	2	5	5	4	3
20 and 25 years	Male	Graduate	Yes	Engineer	Less than 6 months		more than 200 employees	Single		No	Work from Home	Yes	2	Yes	More than 30 minutes but less than 2 hour per day	Once a day	3	3	3	3	3	2	2	2	4	4	2	2	2	3	3	3	2	5	4	4	5	1	4	2	2	4	4	2	2	3	4	4	4
26 and 30 years	Male	Graduate	Yes	Engineer	6-24 months	ShoutOUT Labs	10-50 employees	Single			Work from Home	Yes	5	Yes	More than 30 minutes but less than 2 hour per day	Twice a day	3	2	5	5	5	5	4	5	5	5	5	5	5	2	5	4	1	5	5	5	5	5	5	2	3	5	5	2	4	4	5	4	5
26 and 30 years	Male	Graduate	Yes	Engineer	2-5 years	Random Software LTD	10-50 employees	Married	Yes	No	Work from Home	No	5	Yes	More than 30 minutes but less than 2 hour per day	Twice a day	1			4	4	4	2	1	4	4	4	3	3	1	4	3	1	5	3	4	4	3	4	3	2		3	2	2	2	3	2	3
26 and 30 years	Male	Graduate	Yes	Engineer	6-24 months	Axiata digital labs	more than 200 employees	Single			Work from Home	Yes	3	Yes	More than 30 minutes but less than 2 hour per day	Every 2 hours	2	3	4	4	4	2	3	2	4	3	3	3	3	2	4	4	3	4	4	4	3	3	5	3		2	3	2	3	2	3	2	4
26 and 30 years	Female	Graduate	Yes	Senior Engineer	2-5 years		more than 200 employees	Single			Work from Home	Yes	3	Yes	More than 2 hours but less than 4 hours per day	Other	2	3	3	3	3	2	3	2	4	4	3	3	3	1	5	3	1	4	3	4	3	3	4	2	2	3	3	4	3	2	4	3	4
31 and 40 years	Female	Postgraduate	Yes	Technical Lead	more than 5 years	Fortude	more than 200 employees	Married	Yes	Yes	Both platforms	Yes	4	Yes	More than 2 hours but less than 4 hours per day	Once a day	2	3	2	3	1	2	3	2	5	5	4	4	4	2	5	3	3	4	5	5	4	3	5	3	3	3	4	2	4	4	5	3	5
31 and 40 years	Male	Postgraduate	Yes	Technical Lead	2-5 years		more than 200 employees	Married	Yes	No	Work from Home	Yes	4	Yes	4 or more hours per day	Once a day	2	4	4	2	2	2	4	2	4	4	4	4	4	2	4	2	2	4	4	4	4	2	4	2	2	2	2	2	2	2	3	2	3
41 and 50 years	Male	Postgraduate	Yes	Architect and above	more than 5 years	Pearson	more than 200 employees	Married	No	Yes	Both platforms	Yes	4	Yes	4 or more hours per day	Other	5	2	3	4	5	3	3	5	4	4	3	4	4	2	3	2	2	4	4	4	4	3	4	3	2	3	3	3	3	2	3	3	3
20 and 25 years	Male	Diploma	Yes	Engineer	6-24 months	Diwala	10-50 employees	Single		No	Work from Home	No	2	Yes	More than 30 minutes but less than 2 hour per day	Twice a day	3	1	5	2	2	3	4	2	5	5	4	5	5	2	4	5	3	5	5	3	5	2	5	3	2	3	5	3	2	1	4	5	5
26 and 30 years	Female	Graduate	Yes	Senior Engineer	2-5 years	IFS	more than 200 employees	Married	Yes	No	Work from Home	Yes	3	Yes	More than 30 minutes but less than 2 hour per day	Once a day	4	3	3	4	4	4	1	2	5	5	4	4	4	2	4	3	2	5	5	5	4	4	5	3	3	4	5	2	2	4	4	4	4
41 and 50 years	Male	Graduate	Yes	Architect and above	2-5 years	TechLabs Global Pvt Ltd	10-50 employees	Married	Yes	Yes	Work from Home	Yes	2	Yes	More than 30 minutes but less than 2 hour per day	Once a day	1	1	5	2	2	3	2	2	5	5	4	5	4	2	3	3	2	5	5	4	5	5	5	1	1	1	2	4	1	1	4	1	1
26 and 30 years	Male	Graduate	Yes	Engineer	2-5 years		10-50 employees	Single			Work from Home	No	4	Yes	More than 30 minutes but less than 2 hour per day	Once a day	3	2	3	2	2	3	3	2	4	3	3	2	3	4	4	4	3	4	3	4	3	4	4	2	1	3	3	2	3	2	4	3	3
31 and 40 years	Male	Postgraduate	Yes	Technical Lead	more than 5 years	Fortude Pvt Ltd	more than 200 employees	Married	Yes	No	Work from Home	Yes	3	Yes	More than 2 hours but less than 4 hours per day	Every 2 hours	1	3	4	4	2	4	2	2	4	4	4	5	4	2	5	4	1	4	4	4	4	4	5	4	4	2	3	3	3	2	4	3	4
31 and 40 years	Male	Diploma	Yes	Technical Lead	2-5 years	Atlink	10-50 employees	Married	Yes	Yes	Work from Home	Yes	3	Yes	More than 30 minutes but less than 2 hour per day	Twice a day	4	2	4	4	4	3	2	4	4	4	4	4	2	4	4	4	4	4	4	4	4	4	4	2	2	2	2	4	4	2	4	3	2
31 and 40 years	Male	Graduate	Yes	Technical Lead	6-24 months	Ascentic pvt limited	50-200 employees	Married	Yes	Yes	Work from Home	Yes	4	Yes	30 minutes or less per day	Once a day	2	3	4	4	3	3	5	2	4	4	4	4	4	2	4	4	3	5	5	3	4	4	5	4	4	2	2	2	4	5	4	4	4
31 and 40 years	Female	Graduate	Yes	Senior Engineer	more than 5 years		10-50 employees	Single		No	Work from Home	Yes	2	Yes	More than 30 minutes but less than 2 hour per day	Every 2 hours	2	4	4	4	1	3	4	2	4	4	4	4	4	3	4	4	2	5	5	4	4	3	5	3	4	2	4	2	2	4	4	4	4
20 and 25 years	Male	Graduate	Yes	Engineer	6-24 months	VoiceIQ	10-50 employees	Single			Work from Home	Yes	5	Yes	30 minutes or less per day	Once a day	4	4	4	4	3	2	2	2	3	4	4	4	3	3	4	2	2	5	4	4	5	3	5	2	2	2	5	2	3	4	4	3	4
20 and 25 years	Male	Graduate	Yes	Engineer	6-24 months	LSEG Technology	more than 200 employees	Single		No	Both platforms	Yes	4	Yes	More than 30 minutes but less than 2 hour per day	Twice a day	2	3	4	2	2	2	2	2	4	4	4	4	2	2	4	3	2	3	4	4	4	2	3	3	1	2	2	2	2	2	2	2	3
20 and 25 years	Male	Undergraduate	Yes	Engineer	6-24 months	Rfactory	10-50 employees	Single		No	Work from Home	Yes	5	Yes	30 minutes or less per day	Once a day	2	4	2	4	3	3	4	3	4	4	4	4	3	3	4	3	3	4	4	3	3	3	3	4	2	3	4	3	2	3	4	4	4
31 and 40 years	Male	Graduate	Yes	Technical Lead	more than 5 years	London stock exchange group	more than 200 employees	Married	Yes	No	Work from Home	Yes	5	No	30 minutes or less per day	Once in 2 days	1	4	3	4	4	2	2	3	4	4	4	5	4	1	5	4	1	4	5	4	3	2	5	1	1	5	5	1	1	5	5	4	5
26 and 30 years	Male	Postgraduate	Yes	Engineer	6-24 months		more than 200 employees	Single		No	Work from Home	Yes	2	Yes	More than 30 minutes but less than 2 hour per day	Once a day	3	3	3	5	5	4	5	3	3	4	4	4	4	1	2	3	1	4	3	3	4	2	4	4	1	1	1	3	5	4	4	1	4
26 and 30 years	Female	Graduate	Yes	Technical Lead	more than 5 years	IFS	more than 200 employees	Married	Yes	No	Work from Home	Yes	4	Yes	More than 2 hours but less than 4 hours per day	Twice a day	2	3	4	4	4	4	3	3	3	4	3	3	2	3	4	2	2	4	4	4	4	2	4	3	2	2
31 and 40 years	Male	Graduate	Yes	Technical Lead	2-5 years	Virtusa (pvt) Ltd	more than 200 employees	Married	No	Yes	Both platforms	Yes	4	Yes	More than 30 minutes but less than 2 hour per day	Other	2	4	1	3	1	3	3	3	5	4	4	4	4	3	5	4	3	4	4	4	4	3	5	4	2	3	3	2	2	3	3	3	3
26 and 30 years	Male	Graduate	Yes	Senior Engineer	2-5 years	Axiata Digital Labs	more than 200 employees	Single			Work from Home	Yes	5	Yes	More than 30 minutes but less than 2 hour per day	Once a day	3	3	4	4	4	4	4	2	4	4	4	4	4	2	3	3	2	3	3	3	3	4	4	2	3	2	4	2	2	4	4	4	4
26 and 30 years	Male	Graduate	Yes	Engineer	6-24 months	Virtusa	more than 200 employees	Single		No	Work from Home	Yes	5	No	More than 30 minutes but less than 2 hour per day	Twice a day	2	3	4	4	4	2	4	4	3	4	4	4	4	2	3	2	2	4	3	2	4	2	4	3	1	2	3	2	2	4	3	2	4
26 and 30 years	Male	Postgraduate	Yes	Technical Lead	6-24 months		50-200 employees	Single		No	Work from Home	No	5	Yes	More than 2 hours but less than 4 hours per day	Every 2 hours	5	4	5	4	5	5	4	5	5	5	4	5	5	2	4	3	3	4	4	4	5	3	5	5	2	1	3	4	3	2	4		4
26 and 30 years	Male	Graduate	Yes	Engineer	6-24 months	Virtusa	more than 200 employees	Single		No	Work from Home	Yes	4	Yes	More than 30 minutes but less than 2 hour per day	Every 2 hours	1	4	4	5	3	3	5	2	5	5	5	5	4	2	5	4	1	5	4	5	5	4	5	3	2	3	5	3	5	4	5	5	5
20 and 25 years	Male	Graduate	Yes	Engineer	6-24 months	IFS	more than 200 employees	Single		No	Work from Home	Yes	3	No	More than 30 minutes but less than 2 hour per day	Once a day	2	1	5	2	2	5	4	2	5	5	5	5	5	4	5	5	4	4	3	4	4	4	5	3	3	2	3	2	4	4	4	4	4
20 and 25 years	Male	Undergraduate	Yes	Engineer	2-5 years		10-50 employees	Single			Work from Home	Yes	4	Yes	More than 30 minutes but less than 2 hour per day	Twice a day	1	5	5	4	4	5	4	4	4	4	4	4	4	2	3	4	3	4	4	5	4	2	5	3	1	2	4	2	4	2	3	4	3
20 and 25 years	Male	Graduate	Yes	Engineer	6-24 months	Fcode labs	10-50 employees	Single			Work from Home	Yes	4	Yes	More than 30 minutes but less than 2 hour per day	Twice a day	2	3	4	4	2	4	3	2	5	4	4	4	4	2	3	2	1	4	4	4	5	4	5	3	1	2	4	2	3	2	4	2	3
31 and 40 years	Male	Postgraduate	Yes	Technical Lead	6-24 months	99X	more than 200 employees	Married	Yes	No	Work from Home	Yes	4	Yes	More than 2 hours but less than 4 hours per day	Once a day	1	3	3	3	3	3	3	2	3	4	4	4	3	2	4	3	2	4	3	2	4	3	5	2	1	3	3	4	3	3	4	4	4
31 and 40 years	Male	Postgraduate	Yes	Technical Lead	Less than 6 months	Accenture	more than 200 employees	Married	Yes	No	Both platforms	Yes	4	Yes	More than 30 minutes but less than 2 hour per day	Once a day	1	3	2	4	4	3	3	3	4	4	4	4	4	2	4	4	3	4	4	3	3	3	4	2	2	1	4	2	2	3	4	4	4
26 and 30 years	Male	Graduate	Yes	Technical Lead	2-5 years	OrangeHRM	50-200 employees	Married	Yes	No	Both platforms	Yes	4	Yes	More than 2 hours but less than 4 hours per day	Once a day	2	3	3	3	3	3	2	3	3	3	4	4	2	2	4	3	2	4	3	3	4	3	4	2	2	3	3	3	3	3	3	3	3
26 and 30 years	Male	Graduate	Yes	Technical Lead	2-5 years	Attune Lanka	more than 200 employees	Single		No	Work from Home	Yes	4	Yes	More than 30 minutes but less than 2 hour per day	Once a day	2	3	4	3	2	4	1	4	5	5	4	4	4	2	4	4	1	5	5	4	3	4	5	3	4	2	5	3	4	4	4	2	4
20 and 25 years	Male	Graduate	Yes	Engineer	Less than 6 months	Just in Time Group	50-200 employees	Single		No	Work from Home	Yes	2	Yes	More than 30 minutes but less than 2 hour per day	Twice a day	3	3	4	2	2	1	2	1	4	2	2	2	4	3	4	2	2	4	2	4	4	4	4	2	2	2	2	4	2	4	3	2	4
31 and 40 years	Female	Graduate	Yes	Technical Lead	6-24 months		more than 200 employees	Married	Yes	Yes	Work from Home	Yes	3	Yes	4 or more hours per day	Every 2 hours	4	2	4	4	5	5	2	5	4	4	4	4	2	3	4	4	3	4	4	4	4	2	4	3	3	4	4	3	3	4	4	4	4
26 and 30 years	Male	Graduate	Yes	Architect and above	6-24 months	Velou Inc	10-50 employees	Single			Both platforms	Yes	4	Yes	More than 2 hours but less than 4 hours per day	Other	4	1	2	4	4	3	2	4	4	4	4	5	1	3	4	4	2	4	4	4	4	2	4	3	2	2	3	2	2	4	4	4	4
31 and 40 years	Male	Postgraduate	Yes	Engineer	2-5 years	Fortude Pvt Ltd	more than 200 employees	Married	Yes	No	Work from Home	Yes	4	Yes	More than 30 minutes but less than 2 hour per day	Once in 2 days	1	4	3	4	2	3	5	1	5	4	4	4	4	2	4	4	2	4	4	4	4	2	5	3	4	4	4	2	3	4	4	4	4
41 and 50 years	Male	Graduate	Yes	Architect and above	more than 5 years	Fortude	more than 200 employees	Single		No	Work from Home	Yes	4	Yes	4 or more hours per day	Once a day	4	2	3	3	4	2	4	2	4	4	4	4	4	2	4	3	3	4	4	5	4	2	4	2	2	2	2	2	3	4	4	4	4
26 and 30 years	Male	Undergraduate	Yes	Engineer	6-24 months		more than 200 employees	Single		No	Both platforms	Yes	4	Yes	More than 30 minutes but less than 2 hour per day	Once a day	2	2	5	3	4	2	2	2	5	5	4	4	3	2	5	5	1	5	4	4	4	2	5	2	2	1	4	4	4	2	4	3	4
31 and 40 years	Male	Postgraduate	Yes	Architect and above	Less than 6 months	JKH- Octave	50-200 employees	Married	Yes	Yes	Work from Home	Yes	2	Yes	More than 2 hours but less than 4 hours per day	Once in 2 days	3	2	2	3	4	1	4	2	4	5	3	4	4	2	4	5	2	5	5	4	5	2	5	3	4	4	4	2	2	2	4	2	4
20 and 25 years	Male	Graduate	Yes	Engineer	Less than 6 months	Pearson Lanka	more than 200 employees	Single			Work from Home	Yes	3	Yes	More than 30 minutes but less than 2 hour per day	Once a day	2	4	4	5	2	4	5	2	4	4	4	4	2	4	4	4	4	4	4	4	4	4	5	2	3	2	4	2	4	3	4	4	4
31 and 40 years	Male	Graduate	Yes	Technical Lead	6-24 months	Virtusa Pvt Ltd	more than 200 employees	Married	Yes	No	Work from Home	Yes	3	No	More than 2 hours but less than 4 hours per day	Every 2 hours	3	2	4	4	4	2	4	2	4	4	4	4	5	4	3	2	2	4	5	4	5	4	5	4	1	4	5	2	4	2	4	4	3
26 and 30 years	Male	Graduate	Yes	Senior Engineer	2-5 years	LB Finance PLC	50-200 employees	Single			Work from Home	Yes	4	Yes	30 minutes or less per day	Once a day	2			4					4	4	4	4	4		3		3							2	3						4
26 and 30 years	Male	Graduate	Yes	Engineer	6-24 months	DirectFN	more than 200 employees	Single			Work from Home	No	4	Yes	More than 2 hours but less than 4 hours per day	Every 2 hours	3	2	4	3	3	4	5	4	4	5	5	5	5	3	5	4	4	5	4	5	3	4	5	3	1	1	5	3	3	5	4	4	4
26 and 30 years	Male	Graduate	Yes	Technical Lead	more than 5 years		50-200 employees	Single		No	Work from Home	Yes	4	Yes	More than 30 minutes but less than 2 hour per day	Every 2 hours	2	2	5	4	4	5	2	2	4	5	4	4	4	2	5	4	2	5	4	4	4	4	5	2	1	2	4	2	2	4	5	3	4
31 and 40 years	Male	Postgraduate	Yes	Architect and above	6-24 months		more than 200 employees	Single	Yes	Yes	Both platforms	Yes	2	Yes	More than 2 hours but less than 4 hours per day	Twice a day	1	2	2	4	1	4	4	2	4	4	4	4	4	2	4	4	4	4	4	4	4	4	4	3	4	2	4	2	2	3	4	4	3
26 and 30 years	Female	Graduate	Yes	Senior Engineer	2-5 years	Persistent Systems Lanka (Pvt) ltd	more than 200 employees	Married	Yes	No	Work from Home	Yes	4	Yes	More than 30 minutes but less than 2 hour per day	Every 2 hours	3	2	4	5	4	2	3	3	5	5	5	5	3	4	5	4	4	4	4	3	4	3	5	3	2	4			3	3	3	2	3
31 and 40 years	Male	Postgraduate	Yes	Architect and above	more than 5 years	Fortude	more than 200 employees	Married	Yes	Yes	Work from Home	Yes	3	Yes	4 or more hours per day	Once a day	5	1	5	4	1	2	4	1	5	5	3	3	2	2	4	4	1	5	4	4	5	1	4	2	1	1	3	2	3	2	4	1	3
26 and 30 years	Male	Graduate	Yes	Technical Lead	more than 5 years	Fortude	more than 200 employees	Married	No	Yes	Work from Home	Yes	2	Yes	More than 30 minutes but less than 2 hour per day	Once a day	1	3	4	3	3	3	4	3	5	4	3	3	3	1	3	3	2	4	4	2	5	2	5	4	4	2	4	2	5	4	3	3	4
26 and 30 years	Male	Graduate	Yes	Engineer	6-24 months	iTelaSoft PVT LTD	50-200 employees	Single			Both platforms	Yes	4	Yes	More than 30 minutes but less than 2 hour per day	Once a day	2	3	3	2	1	1	3	3	4	4	4	4	3	2	4	4	2	3	4	5	3	3	4	2	1	2	3	3	3	3	4	3	4
26 and 30 years	Male	Graduate	Yes	Engineer	6-24 months		more than 200 employees	Single			Work from Home	Yes	4	Yes	More than 30 minutes but less than 2 hour per day	Twice a day	4	2	4	4	4	3	3	3	4	4	4	4	4	4	4	4	4	4	4	4	4	3	5	4	2	1	3	3	3	4	4	3	3
26 and 30 years	Male	Graduate	Yes	Engineer	6-24 months		more than 200 employees	Single			Both platforms	Yes	5	Yes	More than 30 minutes but less than 2 hour per day	Once a day	4	2	3	5	5	3	5	3	5	5	4	4	3	4	4	4	4														4
20 and 25 years	Female	Graduate	Yes	Engineer	6-24 months	99x	more than 200 employees	Single	No	No	Work from Home	Yes	5	Yes	4 or more hours per day	Twice a day	5	3	3	5	5	3	4	4	4	4	4	4	3	2	3	2	1	5	4	4	4	3	5	2	1	3	4	2	2	2	4	4	4
26 and 30 years	Female	Graduate	Yes	Engineer	2-5 years	MC Medisoft (Pvt) Ltd	10-50 employees	Single	No	No	Work from Home	Yes	4	No	More than 30 minutes but less than 2 hour per day	Once a day	1	4	3	4	4	3	3	2	4	4	4	4	3	3	4	4	1	3	4	4	5	2	5	3	4	2	4	3	2	4	3	4	4
20 and 25 years	Male	Graduate	Yes	Engineer	2-5 years	Wonder software engineering	10-50 employees	Single			Both platforms	Yes	5	No	More than 2 hours but less than 4 hours per day	Twice a day	2	4	2	4	3	4	3	3	3	4	4	4	4	2	4	4	2	4	4	2	2	2	4	2	2	4	3	3	3	4	4	4	4
26 and 30 years	Male	Postgraduate	Yes	Senior Engineer	Less than 6 months	Wavenet International (pvt) Ltd	more than 200 employees	Single		No	Work from Home	Yes	4	No	4 or more hours per day	Once a day	2	3	4	4	3	4	2	5	4	4	4	3	2	2	4	3	2	4	4	4	4	2	5	1	1	3	4	2	2	2	4	3	4
26 and 30 years	Male	Graduate	Yes	Senior Engineer	2-5 years	Xitricon	50-200 employees	Married	No	No	Work from Home	Yes	2	Yes	More than 30 minutes but less than 2 hour per day	Twice a day	1	4	4	3	4	2	2	2	4	4	4	4	3	1	4	3	2	4	4	4	4	2	5	3	2	4	3	3	2	2	4	4	4
26 and 30 years	Male	Graduate	Yes	Engineer	6-24 months	Insighture	50-200 employees	Married	Yes	No	Both platforms	Yes	5	Yes	More than 30 minutes but less than 2 hour per day	Once a day	1	3	1	4	3	2	3	2	5	4	3	4	2	2	4	2	2	4	4	4	4	3	5	3	2	4	4	2	2	2	4	2	4
26 and 30 years	Female	Postgraduate	Yes	Senior Engineer	2-5 years		10-50 employees	Single			Work from Home	Yes	2	Yes	More than 30 minutes but less than 2 hour per day	Twice a day	2	4	4	3	2	1	4	2	4	4	3	4	3	2	4	4	2	4	4	4	4	2	3	2	4	3	3	2	3	2	3	3	4
20 and 25 years	Male	Graduate	Yes	Engineer	6-24 months		more than 200 employees	Single		No	Work from Home	Yes	2	Yes	More than 30 minutes but less than 2 hour per day	Once a day	3	3	4	2	3	1	3	3	4	4	4	4	4	2	4	3	3	4	4	4	4	3	4	3	2	2	3	2	3	4	4	4	4
26 and 30 years	Male	Graduate	Yes	Senior Engineer	more than 5 years		10-50 employees	Single			Work from Home	Yes	2	Yes	30 minutes or less per day	Once a day	2	4	4	4	4	2	1	3	4	4	4	4	4	3	4	4	1	5	5	2	5	4	5	3	2	2	4	4	3	2	4	4	4
26 and 30 years	Male	Graduate	Yes	Engineer	6-24 months	99x	more than 200 employees	Single		No	Work from Home	Yes	4	Yes	More than 30 minutes but less than 2 hour per day	Twice a day	3	3	3	4	1	2	4	1	5	5	5	4	4	4	5	3	1	5	5	5	5	3	5	4	2	2	3	3	3	4	4	3	3
31 and 40 years	Male	Graduate	Yes	Senior Engineer	Less than 6 months	:Different Technology	50-200 employees	Married	Yes	Yes	Work from Home	Yes	3	Yes	More than 30 minutes but less than 2 hour per day	Twice a day	2	3	2	3	4	4	4	4	4	5	5	5	4	4	5	5	4	4	4	5	5	4	5	4	5	3	2	3	2	4	4	3	3
31 and 40 years	Male	Postgraduate	Yes	Technical Lead	6-24 months	IFS	more than 200 employees	Married	Yes	Yes	Work from Home	Yes	2	Yes	30 minutes or less per day	Once a day	4	2	5	2	2	5	2	2	4	2	3	4	4	2	4	4	4	4	4	4	4	3	4	3	4	1	3	2	4	5	2	4	2
31 and 40 years	Male	Graduate	Yes	Technical Lead	more than 5 years	Fortude (Pvt) Ltd	50-200 employees	Married	Yes	Yes	Work from Home	Yes	2	Yes	More than 2 hours but less than 4 hours per day	Twice a day	4	2	3	3	2	1	1	4	4	4	4	3	4	2	5	4	2	5	4	4	4	3	5	3	4	1	4	3	2	3	4	2	3
31 and 40 years	Male	Postgraduate	Yes	Senior Engineer	2-5 years	Efutures	50-200 employees	Married	Yes	No	Work from Home	No	2	Yes	More than 30 minutes but less than 2 hour per day	Once a day	2	3	2	2	2	2	4	2	4	4	4	2	2	1	2	2	2	4	2	4	4	2	4	4	2	4	4	2	2	2	2	2	2
20 and 25 years	Male	Graduate	Yes	Engineer	6-24 months	Surge Global	more than 200 employees	Single			Work from Home	Yes	5	No	More than 30 minutes but less than 2 hour per day	Twice a day	1	3	3	5	2	1	5	3	5	5	4	4	4	2	5	4	2	4	4	4	4	2	5	1	1	1	3	2	3	4	4	2	3
26 and 30 years	Male	Graduate	Yes	Senior Engineer	6-24 months	Wiley Global Technologies	more than 200 employees	Single		No	Work from Home	Yes	5	Yes	More than 2 hours but less than 4 hours per day	Once a day	3	4	3	4	4	3	4	3	4	4	4	4	3	2	4	3	2	4	4	4	4	2	5	3	2	3	3	4	3	2	4	3	3
26 and 30 years	Female	Graduate	Yes	Engineer	6-24 months	Codegen International Pvt Ltd	more than 200 employees	Married	Yes	No	Work from Home	Yes	4	No	More than 30 minutes but less than 2 hour per day	Every 2 hours	5	4	4	4	4	4	4	4	4	4	4	4	4	3	4	4	4	5	4	3	4	5	5	4	4	1	4	4	4	4	5	5	4
26 and 30 years	Male	Undergraduate	Yes	Senior Engineer	6-24 months	Wiley Global Technology Private Limited	more than 200 employees	Single			Work from Home	No	4	Yes	More than 30 minutes but less than 2 hour per day	Other	2	2	4	3	3	3	4	2	4	4	4	4	4	2	4	3	2	5	4	4	4	3	4	3	4	3	3	4	4	4	3	2	3
31 and 40 years	Male	Undergraduate	Yes	Architect and above	2-5 years	Eat Me Global	10-50 employees	Married	No	Yes	Both platforms	Yes	2	No	More than 30 minutes but less than 2 hour per day	Once a day	2	3	4	2	2	3	1	1	4	4	4	4	4	2	4	3	3	4	4	4	4	5	5	3	2	3	3	2	3	3	3	3	4
26 and 30 years	Male	Graduate	Yes	Senior Engineer	6-24 months	Surge Globle	50-200 employees	Single	No	No	Work from Home	No	4	Yes	More than 30 minutes but less than 2 hour per day	Twice a day	4	3	3	4	4	5	2	4	3	3	5	5	3	3	5	3	4	5	5	4	5	5	5	3	2	3	5	2	3	4	4	2	3
20 and 25 years	Male	Graduate	Yes	Engineer	6-24 months		50-200 employees	Single		No	Work from Home	Yes	4	Yes	More than 30 minutes but less than 2 hour per day	Twice a day	1	5	5	3	1	1	5	1	5	5	5	5	5	1	5	5	1	5	5	1	5	1	5	1	1	5	1	1	1	1	5	5	5
26 and 30 years	Male	Graduate	Yes	Senior Engineer	more than 5 years	Pearson	more than 200 employees	Single	No	No	Work from Home	Yes	2	Yes	More than 30 minutes but less than 2 hour per day	Other	1	2	5	3	3	2	1	3	4	5	5	4	1	2	4	4	2	5	4	5	4	3	5	2	3	3	3	3	3	4	4	4	4
20 and 25 years	Male	Graduate	Yes	Senior Engineer	6-24 months	OREL IT	more than 200 employees	Single		No	Both platforms	Yes	5	No	More than 30 minutes but less than 2 hour per day	Every 2 hours	1	4	3	5	3	3	5	2	1	4	5	5	5	1	4	4	2	5	2	1	4	4	5	2	1	2	3	2	4	1	4	2	4
26 and 30 years	Female	Graduate	Yes	Senior Engineer	6-24 months	M D O Global pvt Ltd	50-200 employees	Single		No	Work from Home	Yes	5	Yes	More than 30 minutes but less than 2 hour per day	Once a day	2	3	4	5	5	4	3	3	3	3	4	3	3	2	4	3	2	4	5	4	3	3	5	2	3	4	4	3	3	4	3	4	4
26 and 30 years	Female	Postgraduate	Yes	Engineer	2-5 years		more than 200 employees	Single			Work from Home	Yes	4	Yes	4 or more hours per day	Twice a day	2	4	2	4	3	2	2	2	4	5	4	5	2	1	4	1	1	5	4	4	5	4	4	1	1	2	5	2	3	2	2	2	5
31 and 40 years	Male	Graduate	Yes	Senior Engineer	2-5 years	Axiatadigitallabs	more than 200 employees	Single			Work from Home	Yes	5	Yes	More than 30 minutes but less than 2 hour per day	Twice a day	2	2	4	4	2	4	3	2	4	4	4	4	4	2	4	4	4	4	4	4	4	4	4	3	2	3	4	2	4	4	4	4	4
20 and 25 years	Male	Graduate	Yes	Engineer	Less than 6 months	Surge Global	more than 200 employees	Single			Both platforms	Yes	4	Yes	More than 30 minutes but less than 2 hour per day	Once a day	2	3	5	4	4	5	2	2	5	5	5	5	5	4	5	5	4	5	5	5	5	1	5	2	5	1	5	1	4	5	5	2	5
20 and 25 years	Male	Graduate	Yes	Engineer	6-24 months	Eduscope	Less than 10 employees	Single			Both platforms	No	3	Yes	30 minutes or less per day	N/A	3	4	2	3	3	4	4	2	3	3	2	4	4	3	4	4	4	5	5	4	3	3	5	3	2	3	4	2	4	4	4	4	4
26 and 30 years	Male	Graduate	Yes	Senior Engineer	2-5 years	DirectFN Technologies PVT Ltd	more than 200 employees	Single			Both platforms	Yes	2	Yes	More than 30 minutes but less than 2 hour per day	Twice a day	3	3	2	3	4	2	3	3	4	4	4	4	4	2	4	2	2	4	3	3	4	2	4	3	2	3	2	2	2	3	3	2	3
20 and 25 years	Male	Graduate	Yes	Engineer	6-24 months	Agrithmics	10-50 employees	Single	No	No	Both platforms	Yes	5	Yes	More than 30 minutes but less than 2 hour per day	Twice a day	1	3	3	4	2	2	2	1	3	2	3	3	1	2	3	3	2	5	5	4	4	1	5	1	1	5	5	4	2	5	5	5	4
26 and 30 years	Male	Graduate	Yes	Engineer	6-24 months	Acentura pvt ltd	more than 200 employees	Single		No	Work from Home	Yes	5	Yes	More than 30 minutes but less than 2 hour per day	Twice a day	2	4	3	1	3	3	4	3	4	3	4	4	4	1	4	4	1	4	4	2	4	1	5	3	1	3	4	2	3	4	4	4	4
31 and 40 years	Male	Graduate	Yes	Senior Engineer	6-24 months	Macrometa	50-200 employees	Single			Work from Home	Yes	3	Yes	More than 30 minutes but less than 2 hour per day	Once a day	5	1	5	3	5	5	1	5	5	5	5	5	5	3	5	4	5	3	3	5	5	5	5	2	1	3	3	1	2	4	4	1	4
26 and 30 years	Male	Graduate	Yes	Senior Engineer	6-24 months	Sysco|LABS	more than 200 employees	Married	Yes	No	Both platforms	Yes	2	Yes	More than 30 minutes but less than 2 hour per day	Twice a day	2	3	3	2	2	2	3	2	4	4	4	4	3	2	4	3	2	4	4	4	5	2	3	1	2	2	4	2	2	4	4	4	4
26 and 30 years	Male	Graduate	Yes	Senior Engineer	6-24 months	Sysco LABS	more than 200 employees	Single			Work from Home	Yes	4	Yes	More than 30 minutes but less than 2 hour per day	Twice a day	3	3	5	3	3	2	5	4	5	5	4	4	5	3	5	5	3	5	4	4	4	2	4	2	3	1	4	3	3	4	4	5	4
31 and 40 years	Male	Postgraduate	Yes	Architect and above	6-24 months	Renold Plc	more than 200 employees	Married	No	Yes	Work from Home	Yes	4	Yes	More than 30 minutes but less than 2 hour per day	Once in 2 days	3	4	4	5	2	4	2	3	5	5	5	5	5	3	4	4	3	4	4	4	4	4	5	2	4	2	5	2	4	5	4	3	3
31 and 40 years	Male	Graduate	Yes	Senior Engineer	2-5 years	KPMG	more than 200 employees	Married	Yes	No	Work from Home	Yes	4	Yes	More than 30 minutes but less than 2 hour per day	Twice a day	2	2	4	3	3	2	4	2	4	4	4	4	1	3	4	4	2	4	4	4	5	4	5	3	2	1	5	2	3	4	4	4	4
26 and 30 years	Male	Postgraduate	Yes	Architect and above	2-5 years		50-200 employees	Single		No	Both platforms	Yes	2	No	4 or more hours per day	Once a day	4	2	2	2	2	2	4	4	4	3	3	4	2	1	4	3	1	4	3	4	5	2	5	2	1	1	3	3	2	2	4	3	4
31 and 40 years	Female	Graduate	Yes	Senior Engineer	6-24 months	EdTech Group Asia	10-50 employees	Married	Yes	No	Work from Home	Yes	1.2	Yes	More than 2 hours but less than 4 hours per day	Twice a day	2	3	3	4	3	4	3	3	5	4	4	4	4	4	3	3	4	5	5	4	4	4	5	3	2	3	4	2	3	4	4	4	4
26 and 30 years	Female	Postgraduate	Yes	Senior Engineer	2-5 years		more than 200 employees	Single			Work from Home	Yes	4	Yes	More than 2 hours but less than 4 hours per day	Twice a day	1	3	5	4	2	4	2	1	5	5	4	4	4	2	5	3	2	4	4	5	4	5	5	2	1	1	3	3	3	4	4	3	4
[truncated: 15 more columns]

## Sheet: derived
perf	comm	flexwork	worklife	workenv	perf_bool	comm_bool	flexwork_bool	worklife_bool	workenv_bool	gender_bool	child_bool	married_bool	spouse_job_bool	flex_working_support_bool	graduated_bool	large_company_bool
3.33333	4	3.66667	3.85714	3.875	1	1	1	1	1	1	0	0	0	1	1	1
3.55556	3.44444	3.88889	3.71429	3.75	1	1	1	1	1	1	0	1	1	1	1	0
2.11111	3.22222	2.88889	3.71429	2.75	0	1	0	1	0	1	1	1	1	1	1	1
2.55556	4	3.77778	3.28571	3.5	0	1	1	1	1	1	0	0	0	1	1	1
2.88889	3.88889	3.55556	3.57143	3.25	0	1	1	1	1	1	0	0	0	1	1	1
2.88889	3.44444	3.22222	3.14286	3.25	0	1	1	1	1	1	0	0	0	1	1	1
3.44444	4.22222	3.44444	3.71429	4.25	1	1	1	1	1	1	0	0	0	1	1	0
2.88889	4	3.88889	3.14286	3.75	0	1	1	1	1	0	0	0	0	1	0	1
3.44444	4.55556	4	3.85714	3.75	1	1	1	1	1	0	0	0	0	1	1	1
2.66667	4.11111	3.55556	3.71429	3.25	0	1	1	1	1	0	0	0	0	1	1	1
2.44444	4.11111	3.55556	3.28571	3.5	0	1	1	1	1	1	0	1	1	1	1	0
2.77778	3.77778	3.55556	3.28571	3.25	0	1	1	1	1	1	0	1	1	1	1	0
3.11111	4	3.11111	3.42857	3.625	1	1	1	1	1	0	0	1	1	1	1	0
2.44444	3.22222	3.44444	3.28571	3	0	1	1	1	0	1	0	0	0	1	1	1
3.33333	3.11111	3.77778	3.71429	3.25	1	1	1	1	1	1	0	0	0	1	1	0
2.77778	3.33333	3.33333	2.85714	3.25	0	1	1	0	1	1	1	1	0	1	1	1
3.22222	2.77778	3.22222	3.14286	2.875	1	0	1	1	0	1	0	1	0	0	0	0
2.77778	3.77778	3.66667	2.71429	3.75	0	1	1	0	1	1	0	1	1	1	1	1
3.22222	3.66667	3.55556		3.625	1	1	1	1	1	1	0	1	1	1	1	1
2.66667	3.88889	3.77778	3.71429	3.75	0	1	1	1	1	1	0	0	0	1	1	0
3.88889	3.88889	3.66667	3.71429	3.75	1	1	1	1	1	1	0	0	0	1	1	0
3		3	3.71429	2.875	0	1	0	1	0	1	0	0	0	1	1	0
3	4				0	1	1	1	1	0	0	0	0	1	0	0
2.88889	3.33333	3.55556	2.71429	2.875	0	1	1	0	0	1	0	0	0	1	1	1
2.88889	3.44444	2.88889	3.28571	2.875	0	1	0	1	0	0	0	0	0	1	0	1
2.66667	2.77778		2.85714	3.125	0	0	1	0	1	0	0	0	0	1	1	1
2.55556	3.22222	3	3	2.75	0	1	0	0	0	1	0	0	0	0	1	1
3.11111	3.11111	3	3.14286	3.25	1	1	0	1	1	1	0	0	0	0	1	1
3.66667	3.55556	3.66667	3.57143	3.625	1	1	1	1	1	1	1	1	1	1	1	0
2.44444	3.44444	3	3.14286	3.5	0	1	0	1	1	1	1	1	1	1	1	1
3.22222	4.11111	3.88889	3.85714	3.875	1	1	1	1	1	0	0	1	1	1	1	1
3.77778	3.88889	3.55556	3.57143	4.25	1	1	1	1	1	0	0	0	0	0	1	1
3.11111	3.77778	3.66667	3.14286	3.375	1	1	1	1	1	0	0	0	0	1	1	1
3.55556	4.11111	3.55556	4.14286	3.75	1	1	1	1	1	1	0	0	0	1	1	1
3.33333	3.66667	3.55556	3.42857	2.75	1	1	1	1	0	1	0	0	0	1	1	1
3.22222	3.77778	3.33333	3	3.5	1	1	1	0	1	1	0	1	1	1	0	0
3	3.77778	3.77778	3.57143	4	0	1	1	1	1	1	0	0	0	1	1	1
3.22222	3.77778	3.66667	3.28571	3.375	1	1	1	1	1	1	0	0	0	1	1	1
3.22222	4.22222	3.88889	3.71429	3.375	1	1	1	1	1	0	0	0	0	1	1	1
2.44444	3.11111	3.33333	2.57143	3.375	0	1	1	0	1	1	0	0	0	1	1	1
2.88889	3.88889	3.88889		3.25	0	1	1	1	1	0	0	0	0	1	0	1
3	3.66667	3.11111	2.85714	3	0	1	1	0	0	1	1	1	1	1	1	1
3.88889	4.66667	3.88889	3.85714	4.5	1	1	1	1	1	0	0	0	0	1	1	1
3.33333	3.88889	3.22222	3.71429	3.125	1	1	1	1	1	1	1	1	1	1	1	0
2.66667	3.77778	3.11111	3.85714	3.125	0	1	1	1	1	0	0	0	0	1	0	0
2.88889	3.77778	3.55556	3.42857	3.25	0	1	1	1	1	1	0	0	0	1	1	1
3.11111	3.55556	3.33333	3.42857	3	1	1	1	1	0	1	0	0	0	1	0	1
3.33333	3.33333				1	1	1	1	1	1	0	0	0	1	1	1
2.77778	3.55556	2.88889	3.42857	3.375	0	1	0	1	1	1	0	1	1	1	1	1
4.22222	3.44444	3.66667	3.57143	3.625	1	1	1	1	1	0	0	0	0	1	1	1
2.44444	3.33333	3.33333	3.14286	3	0	1	1	1	0	1	0	0	0	1	0	1
		3.66667	3.57143	3.5	1	1	1	1	1	0	0	0	0	1	1	1
2.33333	3.66667	3.11111	2.71429	2.875	0	1	1	0	0	1	0	0	0	1	1	1
2.88889	4	3.44444	3.14286	4	0	1	1	1	1	1	1	1	1	1	1	1
2.88889	3.44444	4.22222	2.85714	3.5	0	1	1	0	1	1	1	1	0	1	1	1
2.33333	3	3.55556	3.42857	3.375	0	0	1	1	1	1	0	0	0	1	1	1
2.55556	3.77778	3.11111	2.57143	2.875	0	1	1	0	0	1	1	1	1	1	1	1
3.33333	3.11111	3.11111	2.85714	3.25	1	1	1	0	1	1	0	0	0	1	1	1
2.55556	3.66667	2.88889	3	2.5	0	1	0	0	0	1	0	0	0	1	1	1
2.77778	3.55556	3.33333	3.57143	3.125	0	1	1	1	1	1	0	0	0	1	1	0
3	4	3.44444	3.14286	3.75	0	1	1	1	1	1	0	0	0	1	1	1
3.55556	4.33333	4.22222	3.85714	4	1	1	1	1	1	1	0	0	0	1	1	1
2.44444	2.77778	3.44444	3	3.25	0	0	1	0	1	1	0	0	0	1	1	1
3.44444	3.88889	3.44444	3.28571	3.5	1	1	1	1	1	0	1	1	1	1	1	0
3.22222	3.33333	3.77778	3.57143		1	1	1	1	1	0	0	1	1	1	1	1
2.66667	4	3.33333	3.85714	4.5	0	1	1	1	1	1	0	0	0	1	1	1
2.11111	3.88889	3.77778	3.14286	3.125	0	1	1	1	1	1	1	1	1	1	1	1
2.66667	3.77778	3.33333	3.28571	3	0	1	1	1	0	0	0	0	0	1	1	1
2.22222	3.66667	2.88889	2.71429	3.875	0	1	0	0	1	1	0	0	0	1	1	1
2.44444	3.11111	3.66667	3.14286	2.875	0	1	1	1	0	1	0	0	0	1	1	1
3.66667	4.77778	3.55556	3.57143	4.25	1	1	1	1	1	1	0	1	1	1	1	0
2.66667	4.55556	4.11111	3.14286	4	0	1	1	1	1	1	0	0	0	1	1	1
3.22222	3.44444	3.11111	3.14286	3.25	1	1	1	1	1	0	0	1	1	1	1	0
3.11111	3.55556	3.55556	3.14286	3.375	1	1	1	1	1	1	0	0	0	1	1	1
3	3.44444	3.77778	3.14286	3.75	0	1	1	1	1	0	0	0	0	1	1	1
3.33333	3.66667	2.88889	3	2.75	1	1	0	0	0	0	0	0	0	0	0	1
2.88889	3.66667	3.55556	3.57143	3.25	0	1	1	1	1	0	0	1	1	1	1	1
2.88889	3.55556		3.14286	2.875	0	1	1	1	0	1	0	1	0	1	1	1
3.22222	3.33333	3.11111	2.85714	3.25	1	1	1	0	1	1	1	1	0	1	1	1
2.55556	3.44444	3.55556	3.28571	3.375	0	1	1	1	1	1	1	1	1	1	1	1
2.33333	3.88889	3.22222	3.71429	3.5	0	1	1	1	1	1	0	0	0	1	1	1
2.66667	3.44444	3.22222	3.14286	3.125	0	1	1	1	1	1	0	0	0	1	0	1
2.55556	3.77778	3.88889	2.85714	3.125	0	1	1	0	1	1	0	1	1	1	1	0
3.66667	3.55556	3.22222	3.85714	3.5	1	1	1	1	1	0	0	0	0	1	1	1
3	3	2.44444	3.14286	3.875	0	0	0	1	1	1	0	0	0	0	1	0
3.66667	4	4	3.85714	3	1	1	1	1	0	1	0	0	0	1	1	1
3.44444	3	3	2.42857	3.625	1	0	0	0	1	1	0	0	0	1	1	0
3.44444	3.66667	3.44444	3.42857	3.75	1	1	1	1	1	1	0	1	1	1	1	1
2.66667	3.77778	3.88889	3.42857	3.5	0	1	1	1	1	1	1	1	0	1	1	1
4	4.22222	4	4	4.25	1	1	1	1	1	1	0	1	1	0	1	1
3.55556	4.33333	3.88889	3.71429	4.25	1	1	1	1	1	1	0	1	1	1	1	0
2.88889	2.77778	2.33333	2.85714	3.125	0	0	0	0	1	0	0	0	0	0	1	1
3.22222	4.22222	3.33333	3.85714	3.875	1	1	1	1	1	1	0	0	0	1	1	0
3.11111	4.22222	3.77778	3.14286	3.625	1	1	1	1	1	1	0	1	0	1	1	1
1.77778	3.66667	3.22222	3.28571	3.625	0	1	1	1	1	1	0	0	0	1	1	0
3.55556	3.88889	2.66667	3.71429	3.75	1	1	0	1	1	1	1	1	1	0	1	0
2.88889	3.33333	3.66667	3.42857	3.375	0	1	1	1	1	1	0	0	0	1	1	0
2.88889	3.22222	3.55556	3.28571	3.125	0	1	1	1	1	1	0	0	0	1	1	0
3.44444	4.22222	3.44444	3.71429	3.375	1	1	1	1	1	1	1	1	0	1	1	1
					1	1	1	1	1	1	0	1	1	1	1	1
					1	1	1	1	1	1	0	0	0	0	0	1
2.77778	4.11111		3.71429	3	0	1	1	1	0	1	0	0	0	1	1	0
		3.11111	3.71429	3.25	1	1	1	1	1	1	0	1	1	0	1	1
2.55556	3.33333	3.44444	3	3.625	0	1	1	0	1	0	0	1	1	1	1	1
2.55556	3.22222	3.77778	2.71429	3.25	0	1	1	0	1	1	0	1	1	1	1	0
3	2.88889	3.44444	3	3.375	0	0	1	0	1	1	0	0	0	0	1	1
3.44444	3.77778	3.88889	4.14286	3.875	1	1	1	1	1	1	0	0	0	1	0	1
2.88889	3.66667	3.55556	3	3.875	0	1	1	0	1	1	0	0	0	1	1	1
2.22222					0	1	1	1	1	1	0	0	0	0	1	1
3.22222	3.88889	3.33333	3.28571	3.125	1	1	1	1	1	1	0	0	0	1	1	1
3.77778	3.66667	3.11111	3.42857	3.5	1	1	1	1	1	1	0	0	0	0	1	1
2.44444	3.55556	3.55556	2.71429	2.625	0	1	1	0	0	0	0	1	1	0	1	0
3.22222	3.77778	3.55556	3.57143	3.25	1	1	1	1	1	0	0	0	0	1	0	1
3	3.55556	3.44444	3.71429	2.875	0	1	1	1	0	1	0	0	0	1	0	1
3.33333	4.22222	3.66667	3.71429	4	1	1	1	1	1	1	0	0	0	1	1	1
2.66667	2.77778	2.88889	3	2.625	0	0	0	0	0	1	0	0	0	1	1	0
2.33333	3.55556	3.33333	3.42857	3.625	0	1	1	1	1	1	0	0	1	1	1	0
3.66667	4.44444	4.22222	2.71429	3.5	1	1	1	0	1	1	0	0	0	1	1	0
2.77778	3.33333	3.11111	3.71429	3.375	0	1	1	1	1	1	0	0	0	0	1	0
3.33333	4	4	4	4.125	1	1	1	1	1	0	0	0	0	1	1	1
2.22222	3.11111	3.33333	2.42857	3.25	0	1	1	0	1	1	0	1	1	1	1	1
2.77778	3.11111	3	2.57143	2.5	0	1	0	0	0	0	0	0	0	0	1	1
3	3.55556	4	3.42857	3.625	0	1	1	1	1	0	1	1	1	1	1	0
2.55556	3	3.44444	3.14286	3.125	0	0	1	1	1	1	0	0	0	0	1	0
2.88889	3.77778	3.22222	3.28571	3.5	0	1	1	1	1	0	0	0	0	1	1	1
3.22222	4.22222	3.66667	3.71429	3.5	1	1	1	1	1	1	0	0	0	1	1	0
3.33333	3.88889	4.11111	3.14286	4.125	1	1	1	1	1	1	0	0	0	0	1	0
3.33333	3.88889	3.88889	3.42857	3.375	1	1	1	1	1	1	0	0	0	1	1	0
3.33333	3.44444	2.88889	3.14286	3.125	1	1	0	1	1	1	0	0	1	1	1	1
					1	1	1	1	1	1	0	0	0	1	1	0
3.33333	3.33333	3.22222	3.14286	3.5	1	1	1	1	1	1	0	0	0	1	1	1
	3.44444			4.125	1	1	1	1	1	1	0	0	0	1	1	1
3	3.33333	4	3	3.5	0	1	1	0	1	1	1	1	1	0	0	1
3	3.88889	3.44444	3.42857	3.5	0	1	1	1	1	1	0	0	0	1	1	0
2.22222	2.66667	2.88889	2.28571	2.75	0	0	0	0	0	1	0	0	0	0	0	1
2.66667	3.88889		2.85714	4.375	0	1	1	0	1	1	0	0	0	1	1	1
3	3.66667	2.88889	3.42857	4.375	0	1	0	1	1	1	0	0	0	0	1	0
2.55556	3.55556	3.11111		3.5	0	1	1	1	1	0	0	0	0	1	1	0
2.44444	3.22222	3.44444	3.14286	3.5	0	1	1	1	1	1	0	1	1	1	1	0
4	4	2.88889	3.14286	3.875	1	1	0	1	1	1	1	1	1	1	1	1
3	4.22222	4.11111	4.14286	4.5	0	1	1	1	1	1	0	0	0	1	1	1
2.88889	3.22222	3.77778	3.14286	3.375	0	1	1	1	1	1	0	0	0	1	1	0
3.88889	4.44444	3.44444	3.85714	4.25	1	1	1	1	1	1	0	0	0	1	1	1
3	4	3.66667	3.42857		0	1	1	1	1	0	0	1	1	1	1	1
2.88889	3.55556	3.22222	3.57143	3.375	0	1	1	1	1	1	0	0	0	1	1	1
3.88889	4.33333	4.44444	4.71429	4.5	1	1	1	1	1	1	1	1	1	1	1	0
3.44444	4.33333	3.33333	3	3.5	1	1	1	0	1	1	0	0	0	1	1	0
2.66667	3.22222	3.33333	3.28571	3.625	0	1	1	1	1	1	0	0	0	1	1	1
1.88889	2.88889	3.44444	2.85714	2.875	0	0	1	0	0	1	0	0	0	1	1	1
2.33333	2.55556			2.875	0	0	1	1	0	1	0	0	0	0	1	0
2.55556	4.33333	3.44444	3.14286	3.25	0	1	1	1	1	1	0	1	1	1	1	1
3	3.55556	3.44444	3	3	0	1	1	0	0	1	0	1	1	1	1	1
2.88889	3	3.44444	3.42857	2.875	0	0	1	1	0	1	1	1	0	1	1	0
3.77778	4	3.77778	3.71429	4.625	1	1	1	1	1	1	1	1	0	1	1	1
2.88889	3.44444	3.22222	3.14286	3	0	1	1	1	0	1	0	0	0	0	0	0
2.66667	3.66667	3.33333	3.28571	3.125	0	1	1	1	1	1	1	1	0	1	1	1
2.66667	4	3.22222	3.71429	3.75	0	1	1	1	1	1	0	0	0	1	1	0
2.55556	3	3.33333	3.14286	2.625	0	0	1	1	0	1	0	0	0	1	1	0
3.44444	4.22222	3.66667	3.71429	3.625	1	1	1	1	1	1	0	0	1	1	0	1
3.22222	4	3.66667	3.42857	3.75	1	1	1	1	1	0	0	0	0	0	0	1
3.11111	4.33333	3.33333	3	3.375	1	1	1	0	1	1	0	0	0	1	1	1
2.22222	3.22222	3.55556	3	3.125	0	1	1	0	1	1	0	1	1	1	1	0
2.88889	3.55556	3.33333	3.28571	3.25	0	1	1	1	1	1	0	0	0	1	1	1
2.66667	3.55556	3.11111	3.42857	3.5	0	1	1	1	1	1	0	0	0	1	1	1
2.77778	3.55556	3.44444	3.28571	3.75	0	1	1	1	1	1	0	1	1	1	1	0
3.66667	3.88889	3.33333	3.42857	4.125	1	1	1	1	1	1	0	0	0	1	1	1
3.33333	3.55556	4	2.71429	3.375	1	1	1	0	1	1	0	0	0	1	1	1
2.88889	3.44444	3.33333	3.28571	3.75	0	1	1	1	1	1	0	1	1	1	1	1
3.55556	3.88889	3.44444	2.14286	3.75	1	1	1	0	1	1	0	0	0	1	1	1
3	3.66667	3.55556	3.28571	3.25	0	1	1	1	1	0	0	1	1	1	1	1
		3		2.625	1	1	0	1	0	1	0	0	0	0	1	1
3.55556	3.44444	3.66667	3.42857	2.625	1	1	1	1	0	1	0	1	1	1	1	0
3	3.77778	3.55556	3.57143	3.5	0	1	1	1	1	1	0	0	0	1	0	0
3.22222	3.66667	3.88889	3.14286	3.5	1	1	1	1	1	1	1	1	0	1	1	0
3.66667	4.33333	4.22222	4.14286	3.5	1	1	1	1	1	1	0	0	0	1	1	1
3.22222	3.55556	3.44444	3.42857	4.375	1	1	1	1	1	1	0	0	0	1	1	0
3.44444	3.33333	3.44444	3.28571	3.5	1	1	1	1	1	1	0	0	0	1	1	1
3.11111	2.55556	2.77778	2.42857	3.125	1	0	0	0	1	1	1	1	0	0	1	1
2.77778	4	3.77778	3.28571	3.625	0	1	1	1	1	1	0	0	0	1	1	0
3.55556	3.66667	3.33333	3.71429	3.875	1	1	1	1	1	1	0	1	1	1	1	1
3.22222	4.11111	3.44444	3.85714	4	1	1	1	1	1	1	0	0	0	1	1	1
3.55556	4	3.77778	3.71429	4.25	1	1	1	1	1	0	0	0	0	1	1	1
2.88889	3.11111	3.22222	3.42857	3	0	1	1	1	0	1	0	0	0	1	1	0
2.44444	3.77778	3.88889	3.57143	3.875	0	1	1	1	1	1	0	0	0	1	1	1
2.66667	3.55556	3	2.57143	3.375	0	1	0	0	1	1	1	1	1	1	1	1
2.66667	3.77778	3.33333	3.14286	3.5	0	1	1	1	1	0	0	0	0	1	1	1
2.66667	4.33333	3.55556	3.57143	3.875	0	1	1	1	1	1	0	0	0	1	1	1
3.22222	3.77778	3.33333	3.71429	3.625	1	1	1	1	1	1	1	1	0	1	1	1
2.55556	3.33333	2.77778	3.14286	3.125	0	1	0	1	1	1	0	0	0	0	1	1
3.22222	3.33333	3.22222	3.14286	3	1	1	1	1	0	1	0	0	0	1	1	0
3.33333	3.55556	3.77778	3.71429	3.875	1	1	1	1	1	1	0	1	0	1	1	1
3.55556	3.55556	2.88889	2.14286	3.125	1	1	0	0	1	1	0	0	0	0	1	1
3.88889	4.44444	4.33333	4.42857	4.25	1	1	1	1	1	1	0	0	0	1	1	0
3	4.77778	3.88889	3.85714	4.25	0	1	1	1	1	0	0	0	0	1	1	0
3.44444	3.88889	3.22222	3.14286	2.625	1	1	1	1	0	1	0	0	0	1	1	1
2.44444	3.88889	3	2.85714	3.625	0	1	0	0	1	1	0	1	1	1	1	0
3	3.11111	3.88889	3.71429	3.875	0	1	1	1	1	1	0	0	0	1	1	1
3.44444	3.88889	3.55556	3.42857	3.625	1	1	1	1	1	1	0	1	1	1	1	1
3.11111	3.55556	3.22222	3.57143	3.75	1	1	1	1	1	0	0	0	0	1	1	0
3.44444	3.44444	3.33333	3.14286	3.375	1	1	1	1	1	1	0	1	1	1	1	1
2.33333	3.22222	3	3.71429	2.5	0	1	0	1	0	1	0	0	0	0	1	1
2.55556	2.77778	3.44444	3.28571	3	0	0	1	1	0	1	0	0	0	1	1	1
4.33333	4.11111	4.44444	4.14286	3.75	1	1	1	1	1	1	0	0	0	1	1	0
	3		2.57143	3	1	0	1	0	0	1	0	1	1	1	1	0
3	3.22222		2.71429	3.125	0	1	1	0	1	1	0	0	0	1	1	1
2.66667	3	3.11111	3.14286	2.75	0	0	1	1	0	0	0	0	0	1	1	1
2.44444	3.88889	3.88889	3.85714	2.625	0	1	1	1	0	0	1	1	1	1	1	1
2.88889	3.33333	3.11111	2.42857	2.75	0	1	1	0	0	1	0	1	1	1	1	1
3.77778	3.11111	3.44444	2.85714	3.625	1	1	1	0	1	1	1	1	0	1	1	1
2.66667	4.22222	3.66667	3.42857	3.125	0	1	1	1	1	1	0	0	0	1	0	0
3.11111	3.66667	4.22222	3.57143	4.375	1	1	1	1	1	0	0	1	1	1	1	1
2.22222	3.66667	3.55556	2.28571	2.125	0	1	1	0	0	1	1	1	1	1	1	0
2.66667	3.33333	3.11111	2.85714	3	0	1	1	0	0	1	0	0	0	1	1	0
2.77778	3.66667	3.88889	3.28571	3.625	0	1	1	1	1	1	0	1	1	1	1	1
3.33333	3.77778	3.33333	3.28571	2.5	1	1	1	1	0	1	1	1	1	1	0	0
3.33333	3.66667	4		3.5	1	1	1	1	1	1	1	1	1	1	1	0
2.88889	3.66667	3.88889	3.42857	3.125	0	1	1	1	1	0	0	0	0	1	1	0
3.33333	3.22222	3.55556	3.57143	3.75	1	1	1	1	1	1	0	0	0	1	1	0
2.55556	3.22222	2.88889	2.28571	2.25	0	1	0	0	0	1	0	0	0	1	1	1
3.33333	3.55556	3.22222	3.57143	3.125	1	1	1	1	1	1	0	0	0	1	0	0
3.11111	3.55556	3.33333	3.57143	3.625	1	1	1	1	1	1	0	1	1	0	1	1
3.66667	2.88889	2.88889	3.14286	3.25	1	0	0	1	1	1	0	0	0	1	1	1
3.44444	2.88889	3.22222			1	0	1	1	1	0	0	1	1	1	1	1
2.66667	4	3.66667	2.85714	3.375	0	1	1	0	1	1	1	1	0	1	1	1
3.66667	3.33333	3	3.42857	3.625	1	1	0	1	1	1	0	0	0	1	1	1
3.55556	3.11111	2.77778	2.71429	2.625	1	1	0	0	0	1	0	0	0	0	1	1
4.66667	4	3.66667		4.25	1	1	1	1	1	1	0	0	0	1	1	0
3.44444	4	4	4.57143	3.75	1	1	1	1	1	1	0	0	0	1	1	1
2.88889	4.77778	3.55556	3.57143	3.875	0	1	1	1	1	1	0	0	0	0	1	1
4	3.55556	3.33333	3.28571	3	1	1	1	1	0	1	0	0	0	1	0	0
3.11111	3.22222	3.55556	3	3	1	1	1	0	0	1	0	0	0	1	1	0
2.77778	3.22222	3	3.71429	4.25	0	1	0	1	1	1	0	1	1	1	1	1
3	3.66667	2.88889	3.28571	3.625	0	1	0	1	1	1	0	1	1	1	1	1
2.88889	3	3.11111	3	2.625	0	0	1	0	0	1	0	1	1	1	1	0
3	3.66667	3.88889	3.85714	4.25	0	1	1	1	1	1	0	0	0	1	1	1
2.22222	2.77778	3.11111	3	3.5	0	0	1	0	1	1	0	0	0	1	1	0
3.77778	3.55556	3.55556	3.71429	4.375	1	1	1	1	1	0	1	1	1	1	1	1
3.11111	3.44444	3.22222	3.28571	3.25	1	1	1	1	1	1	0	0	0	1	1	0
3	3.66667	3.77778	3.57143	3.5	0	1	1	1	1	1	0	1	1	1	1	1
3.11111	3.55556	3.22222	3.28571	3.5	1	1	1	1	1	1	0	0	0	1	1	1
2.88889	3.77778	3.22222	3.57143	3.375	0	1	1	1	1	1	0	0	0	1	0	1
2.55556	3.66667	4.11111	2.85714	2.875	0	1	1	0	0	1	1	1	1	1	1	0
3.44444	3.77778	3.55556	3.71429	3.5	1	1	1	1	1	1	0	0	0	1	1	1
3.11111	3.55556	4	3.57143	3.25	1	1	1	1	1	1	0	1	1	0	1	1
					1	1	1	1	1	1	0	0	0	1	1	0
3.55556	4.44444	3.44444	4	4.125	1	1	1	1	1	1	0	0	0	1	1	1
3.33333	3.77778	3.44444	3.57143		1	1	1	1	1	1	0	0	0	1	1	0
2.44444	3.77778	3.66667	3.28571	4	0	1	1	1	1	1	1	0	1	1	1	1
3.33333	4.44444	3.55556		3.625	1	1	1	1	1	0	0	1	1	1	1	1
2.88889	3.22222	3	2.71429	3.125	0	1	0	0	1	1	1	1	1	1	1	1
2.88889	3	3.55556	3.42857	3.375	0	0	1	1	1	1	1	1	0	1	1	1
2.44444	3.44444	3	3.28571		0	1	0	1	1	1	0	0	0	1	1	0
3.44444	4	3.44444	3.42857	3.375	1	1	1	1	1	1	0	0	0	1	1	1
3.88889	4.11111				1	1	1	1	1	1	0	0	0	1	1	1
4.11111	3	3.44444	3.14286	3.625	1	0	1	1	1	0	0	0	0	1	1	1
3.11111	3.44444	3.55556	3.42857	3.875	1	1	1	1	1	0	0	0	0	0	1	0
3.33333	3.44444	2.88889	3.57143	3.5	1	1	0	1	1	1	0	0	0	0	1	0
3.44444	3.11111	3.11111	3	3.125	1	1	1	0	1	1	0	0	0	0	1	1
2.66667	3.22222	3.55556	3.14286	3.5	0	1	1	1	1	1	0	1	0	1	1	0
2.66667	3.11111	3.66667	2.85714		0	1	1	0	1	1	0	1	1	1	1	0
2.66667	3.33333	3.33333	2.85714	3.375	0	1	1	0	1	0	0	0	0	1	1	0
2.66667	3.55556	3.33333	3.42857	3.25	0	1	1	1	1	1	0	0	0	1	1	1
2.88889	3.55556	3.66667	3.71429	3.75	0	1	1	1	1	1	0	0	0	1	1	0
2.77778	4	4	3.57143	3.375	0	1	1	1	1	1	0	0	0	1	1	1
3.22222	4.55556	4.33333	3.28571	3.75	1	1	1	1	1	1	1	1	1	1	1	0
2.88889	3.44444	3.44444	3.42857	2.75	0	1	1	1	0	1	1	1	1	1	1	1
2.44444	3.55556	3.66667	3.14286	3.375	0	1	1	1	1	1	1	1	1	1	1	0
2.33333	2.55556	3.33333	2.57143	2.875	0	0	1	0	0	1	0	1	1	1	1	0
3.11111	3.88889	2.88889	3.14286	3.625	1	1	0	1	1	1	0	0	0	0	1	1
3.66667	3.33333	3.44444	3.14286	3.25	1	1	1	1	1	1	0	0	0	1	1	1
4.11111	3.88889	3.88889	4.28571	4	1	1	1	1	1	0	0	1	1	0	1	1
3	3.44444	3.77778	3.42857	3.625	0	1	1	1	1	1	0	0	0	1	0	1
2.22222	3.55556	3.77778	3	3.875	0	1	1	0	1	1	1	1	0	0	0	0
3.66667	3.77778	4.11111	3.42857	3.25	1	1	1	1	1	1	0	0	0	1	1	0
2.88889	4.11111	3.22222	2.71429	4	0	1	1	0	1	1	0	0	0	1	1	0
2.44444	3.44444	3.77778	3.57143	3.875	0	1	1	1	1	1	0	0	0	1	1	1
3.44444	3.44444	2.88889	2.85714	4.5	1	1	0	0	1	1	0	0	0	0	1	1
3.77778	3	3.66667	3.57143	3.125	1	0	1	1	1	0	0	0	0	1	1	0
2.77778	3	3.33333	3	3.75	0	0	1	0	1	0	0	0	0	1	1	1
3.11111	3.77778	3.55556	3.71429	3.75	1	1	1	1	1	1	0	0	0	1	1	1
3.44444	4.77778	3.77778	3.85714	4.125	1	1	1	1	1	1	0	0	0	1	1	1
3.11111	3.44444	3.66667	3.71429	3.5	1	1	1	1	1	1	0	0	0	1	1	0
2.77778	3.33333	3.11111	2.57143	3.125	0	1	1	0	1	1	0	0	0	1	1	1
2.55556	2.44444	3.44444	4.28571	3.125	0	0	1	1	1	1	0	0	0	1	1	0
3.11111	3.22222	3	3.57143	3.625	1	1	0	1	1	1	0	0	0	1	1	1
3.66667	4.66667	3.55556	2.85714	3.875	1	1	1	0	1	1	0	0	0	1	1	0
2.33333	3.33333	3	3.42857	2.5	0	1	0	1	0	1	0	1	1	1	1	1
3.55556	4.33333	3.22222	3.85714	3.625	1	1	1	1	1	1	0	0	0	1	1	1
3.44444	4.33333	3.66667	4	3.875	1	1	1	1	1	1	1	1	0	1	1	1
2.88889	3.33333	3.55556	3.71429	3.625	0	1	1	1	1	1	0	1	1	1	1	1
2.66667	2.77778	3	3	3.375	0	0	0	0	1	1	0	0	0	0	1	0
2.91111	3.88889	3.88889	3.57143	3.5	0	1	1	1	1	0	0	1	1	1	1	0
2.88889	3.77778	3.44444	3.42857	4.25	0	1	1	1	1	0	0	0	0	1	1	1
